# Supplementary material for: Profiling Fusobacterium infection at high taxonomic resolution reveals lineage-specific correlations in colorectal cancer
Source: Nat Commun. 2022 Jun 9;13:3336. doi: 10.1038/s41467-022-30957-6 (PMC9184491; doi:10.1038/s41467-022-30957-6)
Supplement: Supplementary file 3 — Supplementary Data 1 [file 41467_2022_30957_MOESM3_ESM.xlsx]

## Sheet: S1
Dataset S1. Bacterial genomes used in this study.
Assembly/GenBank accession	Original organism name in the NCBI database	Sepcies reassigned or further classified by this study	Species/subspecies name used in this stuy	Strain	Assembly level	Ftp path
GCA_003859915.1	Fusobacterium canifelinum		Fusobacterium canifelinum	OH4460_COT-188	Contig	ftp://ftp.ncbi.nlm.nih.gov/genomes/all/GCA/003/859/915/GCA_003859915.1_ASM385991v1
GCA_001546395.1	Fusobacterium equinum	Fusobacterium gonidiaformans	Fusobacterium gonidiaformans	CMW8396	Scaffold	ftp://ftp.ncbi.nlm.nih.gov/genomes/all/GCA/001/546/395/GCA_001546395.1_ASM154639v1
GCA_000158235.1	Fusobacterium gonidiaformans 3-1-5R		Fusobacterium gonidiaformans	3_1_5R	Scaffold	ftp://ftp.ncbi.nlm.nih.gov/genomes/all/GCA/000/158/235/GCA_000158235.1_ASM15823v1
GCA_003019695.1	Fusobacterium gonidiaformans ATCC 25563		Fusobacterium gonidiaformans	ATCC 25563	Complete Genome	ftp://ftp.ncbi.nlm.nih.gov/genomes/all/GCA/003/019/695/GCA_003019695.1_ASM301969v1
GCA_000292935.1	Fusobacterium hwasookii ChDC F128		Fusobacterium hwasookii	ChDC F128	Contig	ftp://ftp.ncbi.nlm.nih.gov/genomes/all/GCA/000/292/935/GCA_000292935.1_ASM29293v1
GCA_000455865.1	Fusobacterium hwasookii ChDC F145		Fusobacterium hwasookii	ChDC F145	Contig	ftp://ftp.ncbi.nlm.nih.gov/genomes/all/GCA/000/455/865/GCA_000455865.1_ASM45586v1
GCA_001455145.1	Fusobacterium hwasookii ChDC F174		Fusobacterium hwasookii	ChDC F174	Complete Genome	ftp://ftp.ncbi.nlm.nih.gov/genomes/all/GCA/001/455/145/GCA_001455145.1_ASM145514v1
GCA_001455085.1	Fusobacterium hwasookii ChDC F206		Fusobacterium hwasookii	ChDC F206	Complete Genome	ftp://ftp.ncbi.nlm.nih.gov/genomes/all/GCA/001/455/085/GCA_001455085.1_ASM145508v1
GCA_001455105.1	Fusobacterium hwasookii ChDC F300		Fusobacterium hwasookii	ChDC F300	Complete Genome	ftp://ftp.ncbi.nlm.nih.gov/genomes/all/GCA/001/455/105/GCA_001455105.1_ASM145510v1
GCA_900095705.1	Fusobacterium massiliense		Fusobacterium massiliense	Marseille-P2749	Scaffold	ftp://ftp.ncbi.nlm.nih.gov/genomes/all/GCA/900/095/705/GCA_900095705.1_PRJEB15286
GCA_003438345.1	Fusobacterium mortiferum		Fusobacterium mortiferum	OM06-15BH	Scaffold	ftp://ftp.ncbi.nlm.nih.gov/genomes/all/GCA/003/438/345/GCA_003438345.1_ASM343834v1
GCA_003470285.1	Fusobacterium mortiferum		Fusobacterium mortiferum	AM25-18LB	Scaffold	ftp://ftp.ncbi.nlm.nih.gov/genomes/all/GCA/003/470/285/GCA_003470285.1_ASM347028v1
GCA_003470805.1	Fusobacterium mortiferum		Fusobacterium mortiferum	AM25-1	Scaffold	ftp://ftp.ncbi.nlm.nih.gov/genomes/all/GCA/003/470/805/GCA_003470805.1_ASM347080v1
GCA_003019315.1	Fusobacterium mortiferum ATCC 9817		Fusobacterium mortiferum	ATCC 9817	Complete Genome	ftp://ftp.ncbi.nlm.nih.gov/genomes/all/GCA/003/019/315/GCA_003019315.1_ASM301931v1
GCA_003014445.1	Fusobacterium naviforme		Fusobacterium naviforme	ATCC 25832	Scaffold	ftp://ftp.ncbi.nlm.nih.gov/genomes/all/GCA/003/014/445/GCA_003014445.1_ASM301444v1
GCA_900450945.1	Fusobacterium naviforme		Fusobacterium naviforme	NCTC13121	Contig	ftp://ftp.ncbi.nlm.nih.gov/genomes/all/GCA/900/450/945/GCA_900450945.1_52700_A01
GCA_900450765.1	Fusobacterium necrogenes		Fusobacterium necrogenes	NCTC10723	Contig	ftp://ftp.ncbi.nlm.nih.gov/genomes/all/GCA/900/450/765/GCA_900450765.1_42650_B02
GCA_003812825.1	Fusobacterium necrophorum	Fusobacterium necrophorum subsp. necrophorum	Fusobacterium necrophorum subsp. necrophorum	FDAARGOS_565	Complete Genome	ftp://ftp.ncbi.nlm.nih.gov/genomes/all/GCA/003/812/825/GCA_003812825.1_ASM381282v1
GCA_004134945.1	Fusobacterium necrophorum		Fusobacterium necrophorum	KG35	Contig	ftp://ftp.ncbi.nlm.nih.gov/genomes/all/GCA/004/134/945/GCA_004134945.1_ASM413494v1
GCA_004134955.1	Fusobacterium necrophorum	Fusobacterium necrophorum subsp. funduliforme	Fusobacterium necrophorum subsp. funduliforme	KG34	Contig	ftp://ftp.ncbi.nlm.nih.gov/genomes/all/GCA/004/134/955/GCA_004134955.1_ASM413495v1
GCA_000691685.1	Fusobacterium necrophorum BFTR-1	Fusobacterium necrophorum subsp. necrophorum	Fusobacterium necrophorum subsp. necrophorum	BFTR-1	Contig	ftp://ftp.ncbi.nlm.nih.gov/genomes/all/GCA/000/691/685/GCA_000691685.1_FnecBFTR-1v1.0
GCA_000691725.1	Fusobacterium necrophorum BFTR-2	Fusobacterium necrophorum subsp. necrophorum	Fusobacterium necrophorum subsp. necrophorum	BFTR-2	Contig	ftp://ftp.ncbi.nlm.nih.gov/genomes/all/GCA/000/691/725/GCA_000691725.1_FnecBFTR-2v1.0
GCA_000691645.1	Fusobacterium necrophorum BL	Fusobacterium necrophorum subsp. necrophorum	Fusobacterium necrophorum subsp. necrophorum	BL	Contig	ftp://ftp.ncbi.nlm.nih.gov/genomes/all/GCA/000/691/645/GCA_000691645.1_FnecBLv1.0
GCA_000158295.2	Fusobacterium necrophorum D12	Fusobacterium necrophorum subsp. funduliforme	Fusobacterium necrophorum subsp. funduliforme	D12	Scaffold	ftp://ftp.ncbi.nlm.nih.gov/genomes/all/GCA/000/158/295/GCA_000158295.2_Fuso_sp_D12_V2
GCA_000691705.1	Fusobacterium necrophorum DAB	Fusobacterium necrophorum subsp. necrophorum	Fusobacterium necrophorum subsp. necrophorum	DAB	Contig	ftp://ftp.ncbi.nlm.nih.gov/genomes/all/GCA/000/691/705/GCA_000691705.1_FnecDABv1.0
GCA_000691665.1	Fusobacterium necrophorum DJ-1	Fusobacterium necrophorum subsp. necrophorum	Fusobacterium necrophorum subsp. necrophorum	DJ-1	Contig	ftp://ftp.ncbi.nlm.nih.gov/genomes/all/GCA/000/691/665/GCA_000691665.1_FnecDJ-1v1.0
GCA_000691745.1	Fusobacterium necrophorum DJ-2	Fusobacterium necrophorum subsp. necrophorum	Fusobacterium necrophorum subsp. necrophorum	DJ-2	Contig	ftp://ftp.ncbi.nlm.nih.gov/genomes/all/GCA/000/691/745/GCA_000691745.1_FnecDJ-2v1.0
GCA_000622045.1	Fusobacterium necrophorum HUN048	Fusobacterium necrophorum subsp. funduliforme	Fusobacterium necrophorum subsp. funduliforme	HUN048	Scaffold	ftp://ftp.ncbi.nlm.nih.gov/genomes/all/GCA/000/622/045/GCA_000622045.1_ASM62204v1
GCA_001596475.1	Fusobacterium necrophorum subsp. funduliforme		Fusobacterium necrophorum subsp. funduliforme	LS_1260	Contig	ftp://ftp.ncbi.nlm.nih.gov/genomes/all/GCA/001/596/475/GCA_001596475.1_ASM159647v1
GCA_001596485.1	Fusobacterium necrophorum subsp. funduliforme		Fusobacterium necrophorum subsp. funduliforme	LS_1264	Contig	ftp://ftp.ncbi.nlm.nih.gov/genomes/all/GCA/001/596/485/GCA_001596485.1_ASM159648v1
GCA_001596495.1	Fusobacterium necrophorum subsp. funduliforme		Fusobacterium necrophorum subsp. funduliforme	LS_1197	Contig	ftp://ftp.ncbi.nlm.nih.gov/genomes/all/GCA/001/596/495/GCA_001596495.1_ASM159649v1
GCA_001597305.1	Fusobacterium necrophorum subsp. funduliforme		Fusobacterium necrophorum subsp. funduliforme	LS_1195	Contig	ftp://ftp.ncbi.nlm.nih.gov/genomes/all/GCA/001/597/305/GCA_001597305.1_ASM159730v1
GCA_001597315.1	Fusobacterium necrophorum subsp. funduliforme		Fusobacterium necrophorum subsp. funduliforme	LS_1266	Contig	ftp://ftp.ncbi.nlm.nih.gov/genomes/all/GCA/001/597/315/GCA_001597315.1_ASM159731v1
GCA_001597325.1	Fusobacterium necrophorum subsp. funduliforme		Fusobacterium necrophorum subsp. funduliforme	LS_1280	Contig	ftp://ftp.ncbi.nlm.nih.gov/genomes/all/GCA/001/597/325/GCA_001597325.1_ASM159732v1
GCA_001597335.1	Fusobacterium necrophorum subsp. funduliforme		Fusobacterium necrophorum subsp. funduliforme	LS_1272	Contig	ftp://ftp.ncbi.nlm.nih.gov/genomes/all/GCA/001/597/335/GCA_001597335.1_ASM159733v1
GCA_001597385.1	Fusobacterium necrophorum subsp. funduliforme		Fusobacterium necrophorum subsp. funduliforme	LS_1291	Contig	ftp://ftp.ncbi.nlm.nih.gov/genomes/all/GCA/001/597/385/GCA_001597385.1_ASM159738v1
GCA_001597395.1	Fusobacterium necrophorum subsp. funduliforme		Fusobacterium necrophorum subsp. funduliforme	F1248	Contig	ftp://ftp.ncbi.nlm.nih.gov/genomes/all/GCA/001/597/395/GCA_001597395.1_ASM159739v1
GCA_001597405.1	Fusobacterium necrophorum subsp. funduliforme		Fusobacterium necrophorum subsp. funduliforme	F1285	Contig	ftp://ftp.ncbi.nlm.nih.gov/genomes/all/GCA/001/597/405/GCA_001597405.1_ASM159740v1
GCA_001597445.1	Fusobacterium necrophorum subsp. funduliforme		Fusobacterium necrophorum subsp. funduliforme	F1250	Contig	ftp://ftp.ncbi.nlm.nih.gov/genomes/all/GCA/001/597/445/GCA_001597445.1_ASM159744v1
GCA_001597465.1	Fusobacterium necrophorum subsp. funduliforme		Fusobacterium necrophorum subsp. funduliforme	F1267	Contig	ftp://ftp.ncbi.nlm.nih.gov/genomes/all/GCA/001/597/465/GCA_001597465.1_ASM159746v1
GCA_001597475.1	Fusobacterium necrophorum subsp. funduliforme		Fusobacterium necrophorum subsp. funduliforme	F1309	Contig	ftp://ftp.ncbi.nlm.nih.gov/genomes/all/GCA/001/597/475/GCA_001597475.1_ASM159747v1
GCA_001597485.1	Fusobacterium necrophorum subsp. funduliforme		Fusobacterium necrophorum subsp. funduliforme	F1314	Contig	ftp://ftp.ncbi.nlm.nih.gov/genomes/all/GCA/001/597/485/GCA_001597485.1_ASM159748v1
GCA_001597525.1	Fusobacterium necrophorum subsp. funduliforme		Fusobacterium necrophorum subsp. funduliforme	F1353	Contig	ftp://ftp.ncbi.nlm.nih.gov/genomes/all/GCA/001/597/525/GCA_001597525.1_ASM159752v1
GCA_001597545.1	Fusobacterium necrophorum subsp. funduliforme		Fusobacterium necrophorum subsp. funduliforme	F1330	Contig	ftp://ftp.ncbi.nlm.nih.gov/genomes/all/GCA/001/597/545/GCA_001597545.1_ASM159754v1
GCA_001597565.1	Fusobacterium necrophorum subsp. funduliforme		Fusobacterium necrophorum subsp. funduliforme	F1365	Contig	ftp://ftp.ncbi.nlm.nih.gov/genomes/all/GCA/001/597/565/GCA_001597565.1_ASM159756v1
GCA_001597575.1	Fusobacterium necrophorum subsp. funduliforme		Fusobacterium necrophorum subsp. funduliforme	F1351	Contig	ftp://ftp.ncbi.nlm.nih.gov/genomes/all/GCA/001/597/575/GCA_001597575.1_ASM159757v1
GCA_002761995.1	Fusobacterium necrophorum subsp. funduliforme		Fusobacterium necrophorum subsp. funduliforme	P1_CP	Contig	ftp://ftp.ncbi.nlm.nih.gov/genomes/all/GCA/002/761/995/GCA_002761995.1_ASM276199v1
GCA_002762025.1	Fusobacterium necrophorum subsp. funduliforme		Fusobacterium necrophorum subsp. funduliforme	P1_LM	Contig	ftp://ftp.ncbi.nlm.nih.gov/genomes/all/GCA/002/762/025/GCA_002762025.1_ASM276202v1
GCA_003019715.1	Fusobacterium necrophorum subsp. funduliforme		Fusobacterium necrophorum subsp. funduliforme	1_1_36S	Complete Genome	ftp://ftp.ncbi.nlm.nih.gov/genomes/all/GCA/003/019/715/GCA_003019715.1_ASM301971v1
GCA_003732505.1	Fusobacterium necrophorum subsp. funduliforme		Fusobacterium necrophorum subsp. funduliforme	F1291	Complete Genome	ftp://ftp.ncbi.nlm.nih.gov/genomes/all/GCA/003/732/505/GCA_003732505.1_ASM373250v1
GCA_003732525.1	Fusobacterium necrophorum subsp. funduliforme		Fusobacterium necrophorum subsp. funduliforme	F1260	Complete Genome	ftp://ftp.ncbi.nlm.nih.gov/genomes/all/GCA/003/732/525/GCA_003732525.1_ASM373252v1
GCA_000262225.1	Fusobacterium necrophorum subsp. funduliforme ATCC 51357		Fusobacterium necrophorum subsp. funduliforme	ATCC 51357	Contig	ftp://ftp.ncbi.nlm.nih.gov/genomes/all/GCA/000/262/225/GCA_000262225.1_ASM26222v1
GCA_000814775.1	Fusobacterium necrophorum subsp. funduliforme B35		Fusobacterium necrophorum subsp. funduliforme	B35	Contig	ftp://ftp.ncbi.nlm.nih.gov/genomes/all/GCA/000/814/775/GCA_000814775.1_ASM81477v1
GCA_000292975.1	Fusobacterium necrophorum subsp. funduliforme Fnf 1007		Fusobacterium necrophorum subsp. funduliforme	Fnf 1007	Contig	ftp://ftp.ncbi.nlm.nih.gov/genomes/all/GCA/000/292/975/GCA_000292975.1_FnecroFnf1007v1.0
GCA_004006635.1	Fusobacterium necrophorum subsp. necrophorum		Fusobacterium necrophorum subsp. necrophorum	ATCC 25286	Complete Genome	ftp://ftp.ncbi.nlm.nih.gov/genomes/all/GCA/004/006/635/GCA_004006635.1_ASM400663v1
GCA_000622245.1	Fusobacterium perfoetens ATCC 29250		Fusobacterium perfoetens	ATCC 29250	Scaffold	ftp://ftp.ncbi.nlm.nih.gov/genomes/all/GCA/000/622/245/GCA_000622245.1_ASM62224v1
GCA_002761915.1	Fusobacterium periodonticum	Fusobacterium nucleatum subsp. polymorphum	Fusobacterium nucleatum subsp. polymorphum	KCOM 1265	Contig	ftp://ftp.ncbi.nlm.nih.gov/genomes/all/GCA/002/761/915/GCA_002761915.1_ASM276191v1
GCA_002761935.1	Fusobacterium pseudoperiodonticum		Fusobacterium pseudoperiodonticum	KCOM 1321	Contig	ftp://ftp.ncbi.nlm.nih.gov/genomes/all/GCA/002/761/935/GCA_002761935.1_ASM276193v1
GCA_002761955.1	Fusobacterium pseudoperiodonticum		Fusobacterium pseudoperiodonticum	KCOM 1259	Contig	ftp://ftp.ncbi.nlm.nih.gov/genomes/all/GCA/002/761/955/GCA_002761955.1_ASM276195v1
GCA_002763595.1	Fusobacterium pseudoperiodonticum		Fusobacterium pseudoperiodonticum	KCOM 1283	Complete Genome	ftp://ftp.ncbi.nlm.nih.gov/genomes/all/GCA/002/763/595/GCA_002763595.1_ASM276359v1
GCA_002763625.1	Fusobacterium pseudoperiodonticum		Fusobacterium pseudoperiodonticum	KCOM 1261	Complete Genome	ftp://ftp.ncbi.nlm.nih.gov/genomes/all/GCA/002/763/625/GCA_002763625.1_ASM276362v1
GCA_002763695.1	Fusobacterium pseudoperiodonticum		Fusobacterium pseudoperiodonticum	KCOM 1263	Complete Genome	ftp://ftp.ncbi.nlm.nih.gov/genomes/all/GCA/002/763/695/GCA_002763695.1_ASM276369v1
GCA_002763735.1	Fusobacterium pseudoperiodonticum		Fusobacterium pseudoperiodonticum	KCOM 1277	Complete Genome	ftp://ftp.ncbi.nlm.nih.gov/genomes/all/GCA/002/763/735/GCA_002763735.1_ASM276373v1
GCA_002763775.1	Fusobacterium pseudoperiodonticum		Fusobacterium pseudoperiodonticum	KCOM 1282	Complete Genome	ftp://ftp.ncbi.nlm.nih.gov/genomes/all/GCA/002/763/775/GCA_002763775.1_ASM276377v1
GCA_002763815.1	Fusobacterium pseudoperiodonticum		Fusobacterium pseudoperiodonticum	KCOM 2305	Complete Genome	ftp://ftp.ncbi.nlm.nih.gov/genomes/all/GCA/002/763/815/GCA_002763815.1_ASM276381v1
GCA_002763875.1	Fusobacterium pseudoperiodonticum		Fusobacterium pseudoperiodonticum	KCOM 2555	Complete Genome	ftp://ftp.ncbi.nlm.nih.gov/genomes/all/GCA/002/763/875/GCA_002763875.1_ASM276387v1
GCA_002763915.1	Fusobacterium pseudoperiodonticum		Fusobacterium pseudoperiodonticum	KCOM 1262	Complete Genome	ftp://ftp.ncbi.nlm.nih.gov/genomes/all/GCA/002/763/915/GCA_002763915.1_ASM276391v1
GCA_002763925.1	Fusobacterium pseudoperiodonticum		Fusobacterium pseudoperiodonticum	KCOM 2653	Complete Genome	ftp://ftp.ncbi.nlm.nih.gov/genomes/all/GCA/002/763/925/GCA_002763925.1_ASM276392v1
GCA_003019755.1	Fusobacterium periodonticum	Fusobacterium pseudoperiodonticum	Fusobacterium pseudoperiodonticum	2_1_31	Complete Genome	ftp://ftp.ncbi.nlm.nih.gov/genomes/all/GCA/003/019/755/GCA_003019755.1_ASM301975v1
GCA_000163935.1	Fusobacterium periodonticum 1_1_41FAA	Fusobacterium pseudoperiodonticum	Fusobacterium pseudoperiodonticum	1_1_41FAA	Scaffold	ftp://ftp.ncbi.nlm.nih.gov/genomes/all/GCA/000/163/935/GCA_000163935.1_ASM16393v1
GCA_000160475.1	Fusobacterium periodonticum ATCC 33693		Fusobacterium periodonticum	ATCC 33693	Scaffold	ftp://ftp.ncbi.nlm.nih.gov/genomes/all/GCA/000/160/475/GCA_000160475.1_ASM16047v1
GCA_000297655.1	Fusobacterium periodonticum D10	Fusobacterium pseudoperiodonticum	Fusobacterium pseudoperiodonticum	D10	Scaffold	ftp://ftp.ncbi.nlm.nih.gov/genomes/all/GCA/000/297/655/GCA_000297655.1_Fuso_PO_Taxon_201_D10_V1
GCA_000381725.1	Fusobacterium russii ATCC 25533		Fusobacterium russii	593A	Scaffold	ftp://ftp.ncbi.nlm.nih.gov/genomes/all/GCA/000/381/725/GCA_000381725.1_ASM38172v1
GCA_900015295.1	Fusobacterium sp.		Fusobacterium sp. clos_1_1	clos_1_1	Contig	ftp://ftp.ncbi.nlm.nih.gov/genomes/all/GCA/900/015/295/GCA_900015295.1_clos_1_1
GCA_000524215.1	Fusobacterium sp. CM1	Fusobacterium nucleatum subsp. animalis	Fusobacterium nucleatum subsp. animalis	CM1	Contig	ftp://ftp.ncbi.nlm.nih.gov/genomes/all/GCA/000/524/215/GCA_000524215.1_FspCM1v1.0
GCA_000517705.1	Fusobacterium sp. CM21	Fusobacterium nucleatum subsp. vincentii	Fusobacterium nucleatum subsp. vincentii	CM21	Contig	ftp://ftp.ncbi.nlm.nih.gov/genomes/all/GCA/000/517/705/GCA_000517705.1_FspCM21v1.0
GCA_000524395.1	Fusobacterium sp. CM22	Fusobacterium nucleatum subsp. polymorphum	Fusobacterium nucleatum subsp. polymorphum	CM22	Contig	ftp://ftp.ncbi.nlm.nih.gov/genomes/all/GCA/000/524/395/GCA_000524395.1_FspCM22v1.0
GCA_001815715.1	Fusobacterium sp. HMSC064B11	Fusobacterium nucleatum subsp. polymorphum	Fusobacterium nucleatum subsp. polymorphum	HMSC064B11	Scaffold	ftp://ftp.ncbi.nlm.nih.gov/genomes/all/GCA/001/815/715/GCA_001815715.1_ASM181571v1
GCA_001810995.1	Fusobacterium sp. HMSC064B12	Fusobacterium nucleatum subsp. vincentii	Fusobacterium nucleatum subsp. vincentii	HMSC064B12	Scaffold	ftp://ftp.ncbi.nlm.nih.gov/genomes/all/GCA/001/810/995/GCA_001810995.1_ASM181099v1
GCA_001813745.1	Fusobacterium sp. HMSC065F01	Fusobacterium nucleatum subsp. animalis	Fusobacterium nucleatum subsp. animalis	HMSC065F01	Scaffold	ftp://ftp.ncbi.nlm.nih.gov/genomes/all/GCA/001/813/745/GCA_001813745.1_ASM181374v1
GCA_001810475.1	Fusobacterium sp. HMSC073F01	Fusobacterium varium	Fusobacterium varium	HMSC073F01	Scaffold	ftp://ftp.ncbi.nlm.nih.gov/genomes/all/GCA/001/810/475/GCA_001810475.1_ASM181047v1
GCA_000524235.1	Fusobacterium sp. OBRC1	Fusobacterium nucleatum subsp. polymorphum	Fusobacterium nucleatum subsp. polymorphum	OBRC1	Contig	ftp://ftp.ncbi.nlm.nih.gov/genomes/all/GCA/000/524/235/GCA_000524235.1_FspOBRC1v1.0
GCA_002243405.1	Fusobacterium sp. oral taxon 203	Fusobacterium nucleatum subsp. nucleatum	Fusobacterium nucleatum subsp. nucleatum	W7671	Chromosome	ftp://ftp.ncbi.nlm.nih.gov/genomes/all/GCA/002/243/405/GCA_002243405.1_ASM224340v1
GCA_000235465.1	Fusobacterium sp. oral taxon 370 str. F0437		Fusobacterium sp. oral taxon 370 str. F0437	F0437	Scaffold	ftp://ftp.ncbi.nlm.nih.gov/genomes/all/GCA/000/235/465/GCA_000235465.1_ASM23546v1
GCA_003019675.1	Fusobacterium ulcerans		Fusobacterium ulcerans	ATCC 49185	Complete Genome	ftp://ftp.ncbi.nlm.nih.gov/genomes/all/GCA/003/019/675/GCA_003019675.1_ASM301967v1
GCA_003463295.1	Fusobacterium ulcerans		Fusobacterium ulcerans	OF01-15LB	Scaffold	ftp://ftp.ncbi.nlm.nih.gov/genomes/all/GCA/003/463/295/GCA_003463295.1_ASM346329v1
GCA_900478315.1	Fusobacterium ulcerans		Fusobacterium ulcerans	NCTC12112	Complete Genome	ftp://ftp.ncbi.nlm.nih.gov/genomes/all/GCA/900/478/315/GCA_900478315.1_34903_E01
GCA_000242995.2	Fusobacterium ulcerans 12-1B		Fusobacterium ulcerans	12_1B	Scaffold	ftp://ftp.ncbi.nlm.nih.gov/genomes/all/GCA/000/242/995/GCA_000242995.2_Fusobacterium_sp_12_1B_V2
GCA_900683735.1	Fusobacterium ulcerans ATCC 49185	Fusobacterium sp. 81A6	Fusobacterium sp. 81A6	81A6	Complete Genome	ftp://ftp.ncbi.nlm.nih.gov/genomes/all/GCA/900/683/735/GCA_900683735.1_Fusobacterium_ulcerans_81A6
GCA_002356455.1	Fusobacterium varium	Fusobacterium sp. Fv113-g1	Fusobacterium sp. Fv113-g1	Fv113-g1	Complete Genome	ftp://ftp.ncbi.nlm.nih.gov/genomes/all/GCA/002/356/455/GCA_002356455.1_ASM235645v1
GCA_003436335.1	Fusobacterium varium		Fusobacterium varium	TM07-10	Scaffold	ftp://ftp.ncbi.nlm.nih.gov/genomes/all/GCA/003/436/335/GCA_003436335.1_ASM343633v1
GCA_003470425.1	Fusobacterium varium		Fusobacterium varium	AM22-17	Scaffold	ftp://ftp.ncbi.nlm.nih.gov/genomes/all/GCA/003/470/425/GCA_003470425.1_ASM347042v1
GCA_900637705.1	Fusobacterium varium		Fusobacterium varium	NCTC10560	Complete Genome	ftp://ftp.ncbi.nlm.nih.gov/genomes/all/GCA/900/637/705/GCA_900637705.1_52451_E01
GCA_003019655.1	Fusobacterium varium ATCC 27725		Fusobacterium varium	ATCC 27725	Complete Genome	ftp://ftp.ncbi.nlm.nih.gov/genomes/all/GCA/003/019/655/GCA_003019655.1_ASM301965v1
GCA_001546435.1	Fusobacterium nucleatum	Fusobacterium nucleatum subsp. animalis	Fusobacterium nucleatum subsp. animalis	MJR7757B	Scaffold	ftp://ftp.ncbi.nlm.nih.gov/genomes/all/GCA/001/546/435/GCA_001546435.1_ASM154643v1
GCA_001854465.1	Fusobacterium nucleatum	Fusobacterium nucleatum subsp. vincentii	Fusobacterium nucleatum subsp. vincentii	AB1	Scaffold	ftp://ftp.ncbi.nlm.nih.gov/genomes/all/GCA/001/854/465/GCA_001854465.1_ASM185446v1
GCA_002417615.1	Fusobacterium nucleatum	Fusobacterium nucleatum subsp. polymorphum	Fusobacterium nucleatum subsp. polymorphum	12230 MIT 2016	Contig	ftp://ftp.ncbi.nlm.nih.gov/genomes/all/GCA/002/417/615/GCA_002417615.1_ASM241761v1
GCA_002884895.1	Fusobacterium nucleatum	Fusobacterium nucleatum subsp. animalis	Fusobacterium nucleatum subsp. animalis	UMB0249	Scaffold	ftp://ftp.ncbi.nlm.nih.gov/genomes/all/GCA/002/884/895/GCA_002884895.1_ASM288489v1
GCA_003226385.1	Fusobacterium nucleatum	Fusobacterium nucleatum subsp. polymorphum	Fusobacterium nucleatum subsp. polymorphum	12230	Contig	ftp://ftp.ncbi.nlm.nih.gov/genomes/all/GCA/003/226/385/GCA_003226385.1_ASM322638v1
GCA_003932835.1	Fusobacterium nucleatum	Fusobacterium nucleatum subsp. polymorphum	Fusobacterium nucleatum subsp. polymorphum	OH5060	Contig	ftp://ftp.ncbi.nlm.nih.gov/genomes/all/GCA/003/932/835/GCA_003932835.1_ASM393283v1
GCA_000523555.1	Fusobacterium nucleatum 13_3C	Fusobacterium nucleatum subsp. polymorphum	Fusobacterium nucleatum subsp. polymorphum	13_3C	Scaffold	ftp://ftp.ncbi.nlm.nih.gov/genomes/all/GCA/000/523/555/GCA_000523555.1_Fuso_nucl_13_3C_V1
GCA_000347315.1	Fusobacterium nucleatum CC53	Fusobacterium nucleatum subsp. vincentii	Fusobacterium nucleatum subsp. vincentii	CC53	Contig	ftp://ftp.ncbi.nlm.nih.gov/genomes/all/GCA/000/347/315/GCA_000347315.1_SSAKE_FusoCC53
GCA_000479285.1	Fusobacterium nucleatum CTI-1	Fusobacterium nucleatum subsp. animalis	Fusobacterium nucleatum subsp. animalis	CTI-1	Scaffold	ftp://ftp.ncbi.nlm.nih.gov/genomes/all/GCA/000/479/285/GCA_000479285.1_Fuso_nucl_CTI-1_V1
GCA_000479265.1	Fusobacterium nucleatum CTI-2	Fusobacterium nucleatum subsp. nucleatum	Fusobacterium nucleatum subsp. nucleatum	CTI-2	Scaffold	ftp://ftp.ncbi.nlm.nih.gov/genomes/all/GCA/000/479/265/GCA_000479265.1_Fuso_nucl_CTI-2_V1
GCA_000479245.1	Fusobacterium nucleatum CTI-3	Fusobacterium nucleatum subsp. animalis	Fusobacterium nucleatum subsp. animalis	CTI-3	Scaffold	ftp://ftp.ncbi.nlm.nih.gov/genomes/all/GCA/000/479/245/GCA_000479245.1_Fuso_nucl_CTI-3_V1
GCA_000479225.1	Fusobacterium nucleatum CTI-5	Fusobacterium nucleatum subsp. animalis	Fusobacterium nucleatum subsp. animalis	CTI-5	Scaffold	ftp://ftp.ncbi.nlm.nih.gov/genomes/all/GCA/000/479/225/GCA_000479225.1_Fuso_nucl_CTI-5_V1
GCA_000479185.1	Fusobacterium nucleatum CTI-6	Fusobacterium nucleatum subsp. polymorphum	Fusobacterium nucleatum subsp. polymorphum	CTI-6	Contig	ftp://ftp.ncbi.nlm.nih.gov/genomes/all/GCA/000/479/185/GCA_000479185.1_Fuso_nucl_CTI-6_V1
GCA_000479205.1	Fusobacterium nucleatum CTI-7	Fusobacterium nucleatum subsp. vincentii	Fusobacterium nucleatum subsp. vincentii	CTI-7	Scaffold	ftp://ftp.ncbi.nlm.nih.gov/genomes/all/GCA/000/479/205/GCA_000479205.1_Fuso_nucl_CTI-7_V1
GCA_001296085.1	Fusobacterium nucleatum subsp. animalis		Fusobacterium nucleatum subsp. animalis	KCOM 1279	Complete Genome	ftp://ftp.ncbi.nlm.nih.gov/genomes/all/GCA/001/296/085/GCA_001296085.1_ASM129608v1
GCA_001296145.1	Fusobacterium nucleatum subsp. animalis		Fusobacterium nucleatum subsp. animalis	KCOM 1325	Complete Genome	ftp://ftp.ncbi.nlm.nih.gov/genomes/all/GCA/001/296/145/GCA_001296145.1_ASM129614v1
GCA_002573475.1	Fusobacterium nucleatum subsp. animalis		Fusobacterium nucleatum subsp. animalis	KCOM 1280 (= ChDC F318)	Contig	ftp://ftp.ncbi.nlm.nih.gov/genomes/all/GCA/002/573/475/GCA_002573475.1_ASM257347v1
GCA_002762005.1	Fusobacterium nucleatum subsp. animalis		Fusobacterium nucleatum subsp. animalis	P2_CP	Contig	ftp://ftp.ncbi.nlm.nih.gov/genomes/all/GCA/002/762/005/GCA_002762005.1_ASM276200v1
GCA_002762015.1	Fusobacterium nucleatum subsp. animalis		Fusobacterium nucleatum subsp. animalis	P2_LM	Contig	ftp://ftp.ncbi.nlm.nih.gov/genomes/all/GCA/002/762/015/GCA_002762015.1_ASM276201v1
GCA_000218655.1	Fusobacterium nucleatum subsp. animalis 11_3_2		Fusobacterium nucleatum subsp. animalis	11_3_2	Scaffold	ftp://ftp.ncbi.nlm.nih.gov/genomes/all/GCA/000/218/655/GCA_000218655.1_Fusobacterium_sp_11_3_2_V1
GCA_000218645.2	Fusobacterium nucleatum subsp. animalis 21_1A		Fusobacterium nucleatum subsp. animalis	21_1A	Chromosome	ftp://ftp.ncbi.nlm.nih.gov/genomes/all/GCA/000/218/645/GCA_000218645.2_Fusobacterium_sp_21_1A_V3
GCA_000162355.2	Fusobacterium nucleatum subsp. animalis 3_1_33		Fusobacterium nucleatum subsp. animalis	3_1_33	Scaffold	ftp://ftp.ncbi.nlm.nih.gov/genomes/all/GCA/000/162/355/GCA_000162355.2_Fuso_sp_3_1_33_V2
GCA_000400875.1	Fusobacterium nucleatum subsp. animalis 4_8		Fusobacterium nucleatum subsp. animalis	4_8	Complete Genome	ftp://ftp.ncbi.nlm.nih.gov/genomes/all/GCA/000/400/875/GCA_000400875.1_ASM40087v1
GCA_000158275.2	Fusobacterium nucleatum subsp. animalis 7_1		Fusobacterium nucleatum subsp. animalis	7_1	Complete Genome	ftp://ftp.ncbi.nlm.nih.gov/genomes/all/GCA/000/158/275/GCA_000158275.2_ASM15827v2
GCA_000455985.1	Fusobacterium nucleatum subsp. animalis ChDC F324		Fusobacterium nucleatum subsp. animalis	ChDC F324	Contig	ftp://ftp.ncbi.nlm.nih.gov/genomes/all/GCA/000/455/985/GCA_000455985.1_ASM45598v1
GCA_000158535.2	Fusobacterium nucleatum subsp. animalis D11		Fusobacterium nucleatum subsp. animalis	D11	Scaffold	ftp://ftp.ncbi.nlm.nih.gov/genomes/all/GCA/000/158/535/GCA_000158535.2_Fuso_nucl_D11_V2
GCA_000273605.1	Fusobacterium nucleatum subsp. animalis F0419		Fusobacterium nucleatum subsp. animalis	F0419	Contig	ftp://ftp.ncbi.nlm.nih.gov/genomes/all/GCA/000/273/605/GCA_000273605.1_PB_Fuso_nucl_ss_animalis_F0419_V1
GCA_001510735.1	Fusobacterium nucleatum subsp. nucleatum		Fusobacterium nucleatum subsp. nucleatum	ChDC F311	Scaffold	ftp://ftp.ncbi.nlm.nih.gov/genomes/all/GCA/001/510/735/GCA_001510735.1_ASM151073v1
GCA_002211605.1	Fusobacterium nucleatum subsp. nucleatum		Fusobacterium nucleatum subsp. nucleatum	ChDC F317	Complete Genome	ftp://ftp.ncbi.nlm.nih.gov/genomes/all/GCA/002/211/605/GCA_002211605.1_ASM221160v1
GCA_003019295.1	Fusobacterium nucleatum subsp. nucleatum		Fusobacterium nucleatum subsp. nucleatum	25586	Complete Genome	ftp://ftp.ncbi.nlm.nih.gov/genomes/all/GCA/003/019/295/GCA_003019295.1_ASM301929v1
GCA_003019785.1	Fusobacterium nucleatum subsp. nucleatum ATCC 23726		Fusobacterium nucleatum subsp. nucleatum	ATCC 23726	Complete Genome	ftp://ftp.ncbi.nlm.nih.gov/genomes/all/GCA/003/019/785/GCA_003019785.1_ASM301978v1
GCA_001296165.1	Fusobacterium nucleatum subsp. nucleatum ChDC F316		Fusobacterium nucleatum subsp. nucleatum	KCOM 1322	Complete Genome	ftp://ftp.ncbi.nlm.nih.gov/genomes/all/GCA/001/296/165/GCA_001296165.1_ASM129616v1
GCA_001433955.1	Fusobacterium nucleatum subsp. polymorphum		Fusobacterium nucleatum subsp. polymorphum	ChDC F306	Complete Genome	ftp://ftp.ncbi.nlm.nih.gov/genomes/all/GCA/001/433/955/GCA_001433955.1_ASM143395v1
GCA_001457555.1	Fusobacterium nucleatum subsp. polymorphum		Fusobacterium nucleatum subsp. polymorphum	NCTC10562	Complete Genome	ftp://ftp.ncbi.nlm.nih.gov/genomes/all/GCA/001/457/555/GCA_001457555.1_NCTC10562
GCA_002202115.1	Fusobacterium nucleatum subsp. polymorphum		Fusobacterium nucleatum subsp. polymorphum	KCOM 1260 (=ChDC F218)	Chromosome	ftp://ftp.ncbi.nlm.nih.gov/genomes/all/GCA/002/202/115/GCA_002202115.1_ASM220211v1
GCA_002204435.1	Fusobacterium nucleatum subsp. polymorphum		Fusobacterium nucleatum subsp. polymorphum	KCOM 1001	Scaffold	ftp://ftp.ncbi.nlm.nih.gov/genomes/all/GCA/002/204/435/GCA_002204435.1_ASM220443v1
GCA_002211625.1	Fusobacterium nucleatum subsp. polymorphum		Fusobacterium nucleatum subsp. polymorphum	KCOM 1275	Complete Genome	ftp://ftp.ncbi.nlm.nih.gov/genomes/all/GCA/002/211/625/GCA_002211625.1_ASM221162v1
GCA_002573625.1	Fusobacterium nucleatum subsp. polymorphum		Fusobacterium nucleatum subsp. polymorphum	KCOM 1232 (= ChDC F37)	Scaffold	ftp://ftp.ncbi.nlm.nih.gov/genomes/all/GCA/002/573/625/GCA_002573625.1_ASM257362v1
GCA_002591465.1	Fusobacterium nucleatum subsp. polymorphum		Fusobacterium nucleatum subsp. polymorphum	KCOM 1274 (=ChDC F309)	Scaffold	ftp://ftp.ncbi.nlm.nih.gov/genomes/all/GCA/002/591/465/GCA_002591465.1_ASM259146v1
GCA_002591475.1	Fusobacterium nucleatum subsp. polymorphum		Fusobacterium nucleatum subsp. polymorphum	KCOM 1267(=ChDC F290)	Scaffold	ftp://ftp.ncbi.nlm.nih.gov/genomes/all/GCA/002/591/475/GCA_002591475.1_ASM259147v1
GCA_002591505.1	Fusobacterium nucleatum subsp. polymorphum		Fusobacterium nucleatum subsp. polymorphum	KCOM 1248 (=ChDC F113)	Scaffold	ftp://ftp.ncbi.nlm.nih.gov/genomes/all/GCA/002/591/505/GCA_002591505.1_ASM259150v1
GCA_002591515.1	Fusobacterium nucleatum subsp. polymorphum		Fusobacterium nucleatum subsp. polymorphum	KCOM 1271 (=ChDC F305)	Scaffold	ftp://ftp.ncbi.nlm.nih.gov/genomes/all/GCA/002/591/515/GCA_002591515.1_ASM259151v1
GCA_002591545.1	Fusobacterium nucleatum subsp. polymorphum		Fusobacterium nucleatum subsp. polymorphum	KCOM 1257 (=ChDC F186)	Scaffold	ftp://ftp.ncbi.nlm.nih.gov/genomes/all/GCA/002/591/545/GCA_002591545.1_ASM259154v1
GCA_002591555.1	Fusobacterium nucleatum subsp. polymorphum		Fusobacterium nucleatum subsp. polymorphum	KCOM 1002 (=ChDC F175)	Scaffold	ftp://ftp.ncbi.nlm.nih.gov/genomes/all/GCA/002/591/555/GCA_002591555.1_ASM259155v1
GCA_002591585.1	Fusobacterium nucleatum subsp. polymorphum		Fusobacterium nucleatum subsp. polymorphum	KCOM 1278 (=ChDC F313)	Scaffold	ftp://ftp.ncbi.nlm.nih.gov/genomes/all/GCA/002/591/585/GCA_002591585.1_ASM259158v1
GCA_002591645.1	Fusobacterium nucleatum subsp. polymorphum		Fusobacterium nucleatum subsp. polymorphum	KCOM 1330 (=ChDC F330)	Scaffold	ftp://ftp.ncbi.nlm.nih.gov/genomes/all/GCA/002/591/645/GCA_002591645.1_ASM259164v1
GCA_000153625.1	Fusobacterium nucleatum subsp. polymorphum ATCC 10953		Fusobacterium nucleatum subsp. polymorphum	ATCC 10953	Chromosome	ftp://ftp.ncbi.nlm.nih.gov/genomes/all/GCA/000/153/625/GCA_000153625.1_ASM15362v1
GCA_000234075.2	Fusobacterium nucleatum subsp. polymorphum F0401	Fusobacterium nucleatum subsp. animalis	Fusobacterium nucleatum subsp. animalis	F0401	Contig	ftp://ftp.ncbi.nlm.nih.gov/genomes/all/GCA/000/234/075/GCA_000234075.2_Fuso_nucl_F0401_V2
GCA_002749995.1	Fusobacterium nucleatum subsp. vincentii		Fusobacterium nucleatum subsp. vincentii	KCOM 2880	Contig	ftp://ftp.ncbi.nlm.nih.gov/genomes/all/GCA/002/749/995/GCA_002749995.1_ASM274999v1
GCA_002764055.1	Fusobacterium nucleatum subsp. vincentii		Fusobacterium nucleatum subsp. vincentii	KCOM 2931	Complete Genome	ftp://ftp.ncbi.nlm.nih.gov/genomes/all/GCA/002/764/055/GCA_002764055.1_ASM276405v1
GCA_900450795.1	Fusobacterium nucleatum subsp. vincentii		Fusobacterium nucleatum subsp. vincentii	NCTC11326	Contig	ftp://ftp.ncbi.nlm.nih.gov/genomes/all/GCA/900/450/795/GCA_900450795.1_50569_D01
GCA_000163915.2	Fusobacterium nucleatum subsp. vincentii 3_1_27		Fusobacterium nucleatum subsp. vincentii	3_1_27	Complete Genome	ftp://ftp.ncbi.nlm.nih.gov/genomes/all/GCA/000/163/915/GCA_000163915.2_ASM16391v2
GCA_000162235.2	Fusobacterium nucleatum subsp. vincentii 3_1_36A2		Fusobacterium nucleatum subsp. vincentii	3_1_36A2	Complete Genome	ftp://ftp.ncbi.nlm.nih.gov/genomes/all/GCA/000/162/235/GCA_000162235.2_ASM16223v2
GCA_000158255.2	Fusobacterium nucleatum subsp. vincentii 4_1_13		Fusobacterium nucleatum subsp. vincentii	4_1_13	Scaffold	ftp://ftp.ncbi.nlm.nih.gov/genomes/all/GCA/000/158/255/GCA_000158255.2_Fuso_sp_4_1_13_V2
GCA_000279975.1	Fusobacterium nucleatum subsp. vincentii ATCC 51190		Fusobacterium nucleatum subsp. vincentii	ATCC 51190	Contig	ftp://ftp.ncbi.nlm.nih.gov/genomes/all/GCA/000/279/975/GCA_000279975.1_ASM27997v1
GCA_000493815.1	Fusobacterium nucleatum W1481	Fusobacterium sp . W1481	Fusobacterium sp . W1481	W1481	Scaffold	ftp://ftp.ncbi.nlm.nih.gov/genomes/all/GCA/000/493/815/GCA_000493815.1_FN_W1481
CP071092	Fusobacterium hwasookii		Fusobacterium hwasookii	THCT14E2	Complete Genome		This study
CP071099	Fusobacterium nucleatum subsp. animalis		Fusobacterium nucleatum subsp. animalis	THCT5A4	Complete Genome		This study
CP071098	Fusobacterium nucleatum subsp. animalis		Fusobacterium nucleatum subsp. animalis	THCT6B3	Complete Genome		This study
CP071097	Fusobacterium nucleatum subsp. animalis		Fusobacterium nucleatum subsp. animalis	THCT7A2	Complete Genome		This study
CP071096	Fusobacterium nucleatum subsp. polymorphum		Fusobacterium nucleatum subsp. polymorphum	THCT7E2	Complete Genome		This study
CP071094-CP071095	Fusobacterium nucleatum subsp. polymorphum		Fusobacterium nucleatum subsp. polymorphum	THCT15E1	Complete Genome		This study
CP071093	Fusobacterium nucleatum subsp. vincentii		Fusobacterium nucleatum subsp. vincentii	THCT14A3	Complete Genome		This study
Excluded:							Reason of exclusion
Assembly accession	Original organism name in the database	Sepcies reassigned or further classified by this study	Species name used in this stuy	Strain	Assembly level	Ftp path
GCA_000242215.1	Fusobacterium necrophorum subsp. funduliforme 1_1_36S	NA	NA	1_1_36S	Scaffold	ftp://ftp.ncbi.nlm.nih.gov/genomes/all/GCA/000/242/215/GCA_000242215.1_Fuso_necr_1_1_36S_V1	many frameshifted proteins
GCA_900451075.1	Fusobacterium necrophorum subsp. necrophorum	NA	NA	NCTC13726	Contig	ftp://ftp.ncbi.nlm.nih.gov/genomes/all/GCA/900/451/075/GCA_900451075.1_48128_A02	genome length too large
GCA_003507225.1	Fusobacterium sp.	NA	NA	UBA10773	Scaffold	ftp://ftp.ncbi.nlm.nih.gov/genomes/all/GCA/003/507/225/GCA_003507225.1_ASM350722v1	derived from metagenome
GCA_003516445.1	Fusobacterium sp.	NA	NA	UBA8871	Scaffold	ftp://ftp.ncbi.nlm.nih.gov/genomes/all/GCA/003/516/445/GCA_003516445.1_ASM351644v1	derived from metagenome
GCA_000438175.1	Fusobacterium sp. CAG:439	NA	NA	CAG:439	Scaffold	ftp://ftp.ncbi.nlm.nih.gov/genomes/all/GCA/000/438/175/GCA_000438175.1_MGS439	derived from environmental source
GCA_000433695.1	Fusobacterium sp. CAG:649	NA	NA	CAG:649	Scaffold	ftp://ftp.ncbi.nlm.nih.gov/genomes/all/GCA/000/433/695/GCA_000433695.1_MGS649	derived from environmental source
GCA_000437775.1	Fusobacterium sp. CAG:815	NA	NA	CAG:815	Scaffold	ftp://ftp.ncbi.nlm.nih.gov/genomes/all/GCA/000/437/775/GCA_000437775.1_MGS815	derived from environmental source
GCA_900541465.1	uncultured Fusobacterium sp.	NA	NA	NA	Contig	ftp://ftp.ncbi.nlm.nih.gov/genomes/all/GCA/900/541/465/GCA_900541465.1_UMGS356	derived from environmental source
GCA_900542625.1	uncultured Fusobacterium sp.	NA	NA	NA	Contig	ftp://ftp.ncbi.nlm.nih.gov/genomes/all/GCA/900/542/625/GCA_900542625.1_UMGS478	derived from environmental source
GCA_900543175.1	uncultured Fusobacterium sp.	NA	NA	NA	Contig	ftp://ftp.ncbi.nlm.nih.gov/genomes/all/GCA/900/543/175/GCA_900543175.1_UMGS539	derived from environmental source
GCA_900543245.1	uncultured Fusobacterium sp.	NA	NA	NA	Contig	ftp://ftp.ncbi.nlm.nih.gov/genomes/all/GCA/900/543/245/GCA_900543245.1_UMGS548	derived from environmental source
GCA_900543785.1	uncultured Fusobacterium sp.	NA	NA	NA	Contig	ftp://ftp.ncbi.nlm.nih.gov/genomes/all/GCA/900/543/785/GCA_900543785.1_UMGS602	derived from environmental source
GCA_900545035.1	uncultured Fusobacterium sp.	NA	NA	NA	Contig	ftp://ftp.ncbi.nlm.nih.gov/genomes/all/GCA/900/545/035/GCA_900545035.1_UMGS734	derived from environmental source
GCA_900548335.1	uncultured Fusobacterium sp.	NA	NA	NA	Contig	ftp://ftp.ncbi.nlm.nih.gov/genomes/all/GCA/900/548/335/GCA_900548335.1_UMGS1068	derived from environmental source
GCA_900549465.1	uncultured Fusobacterium sp.	NA	NA	NA	Contig	ftp://ftp.ncbi.nlm.nih.gov/genomes/all/GCA/900/549/465/GCA_900549465.1_UMGS1197	derived from environmental source
GCA_900554355.1	uncultured Fusobacterium sp.	NA	NA	NA	Contig	ftp://ftp.ncbi.nlm.nih.gov/genomes/all/GCA/900/554/355/GCA_900554355.1_UMGS1716	derived from environmental source
GCA_900554885.1	uncultured Fusobacterium sp.	NA	NA	NA	Contig	ftp://ftp.ncbi.nlm.nih.gov/genomes/all/GCA/900/554/885/GCA_900554885.1_UMGS1765	derived from environmental source
GCA_900555305.1	uncultured Fusobacterium sp.	NA	NA	NA	Contig	ftp://ftp.ncbi.nlm.nih.gov/genomes/all/GCA/900/555/305/GCA_900555305.1_UMGS1809	derived from environmental source
GCA_900555485.1	uncultured Fusobacterium sp.	NA	NA	NA	Contig	ftp://ftp.ncbi.nlm.nih.gov/genomes/all/GCA/900/555/485/GCA_900555485.1_UMGS1824	derived from environmental source
GCA_900555845.1	uncultured Fusobacterium sp.	NA	NA	NA	Contig	ftp://ftp.ncbi.nlm.nih.gov/genomes/all/GCA/900/555/845/GCA_900555845.1_UMGS1871	derived from environmental source
GCA_002211645.1	Fusobacterium nucleatum subsp. animalis	NA	NA	ChDC F332	Complete Genome	ftp://ftp.ncbi.nlm.nih.gov/genomes/all/GCA/002/211/645/GCA_002211645.1_ASM221164v1	low quality sequence
GCA_000220825.1	Fusobacterium nucleatum subsp. animalis ATCC 51191	NA	NA	ATCC 51191	Scaffold	ftp://ftp.ncbi.nlm.nih.gov/genomes/all/GCA/000/220/825/GCA_000220825.1_ASM22082v1	low contig N50
GCA_001296185.1	Fusobacterium nucleatum subsp. nucleatum	NA	NA	KCOM 1250	Complete Genome	ftp://ftp.ncbi.nlm.nih.gov/genomes/all/GCA/001/296/185/GCA_001296185.1_ASM129618v1	missing tRNA genes
GCA_000007325.1	Fusobacterium nucleatum subsp. nucleatum ATCC 25586	NA	NA	ATCC 25586	Complete Genome	ftp://ftp.ncbi.nlm.nih.gov/genomes/all/GCA/000/007/325/GCA_000007325.1_ASM732v1	untrustworthy as type
GCA_001455125.1	Fusobacterium nucleatum subsp. polymorphum	NA	NA	ChDC F319	Chromosome	ftp://ftp.ncbi.nlm.nih.gov/genomes/all/GCA/001/455/125/GCA_001455125.1_ASM145512v1	missing tRNA genes
GCA_000182945.1	Fusobacterium nucleatum subsp. vincentii ATCC 49256	NA	NA	ATCC 49256	Contig	ftp://ftp.ncbi.nlm.nih.gov/genomes/all/GCA/000/182/945/GCA_000182945.1_ASM18294v1	many frameshifted proteins
GCA_001296125.1	Fusobacterium nucleatum subsp. vincentii ChDC F8	NA	NA	KCOM 1231	Complete Genome	ftp://ftp.ncbi.nlm.nih.gov/genomes/all/GCA/001/296/125/GCA_001296125.1_ASM129612v1	missing tRNA genes
GCA_000158835.2	Fusobacterium gonidiaformans ATCC 25563	NA	NA	ATCC 25563	Scaffold	ftp://ftp.ncbi.nlm.nih.gov/genomes/all/GCA/000/158/835/GCA_000158835.2_Fuso_gon_ATCC25563_V2	duplication
GCA_000455885.1	Fusobacterium hwasookii ChDC F174	NA	NA	ChDC F174	Contig	ftp://ftp.ncbi.nlm.nih.gov/genomes/all/GCA/000/455/885/GCA_000455885.1_ASM45588v1	duplication
GCA_000455905.1	Fusobacterium hwasookii ChDC F206	NA	NA	ChDC F206	Contig	ftp://ftp.ncbi.nlm.nih.gov/genomes/all/GCA/000/455/905/GCA_000455905.1_ASM45590v1	duplication
GCA_000455925.1	Fusobacterium hwasookii ChDC F300	NA	NA	ChDC F300	Contig	ftp://ftp.ncbi.nlm.nih.gov/genomes/all/GCA/000/455/925/GCA_000455925.1_ASM45592v1	duplication
GCA_000158195.2	Fusobacterium mortiferum ATCC 9817	NA	NA	ATCC 9817	Scaffold	ftp://ftp.ncbi.nlm.nih.gov/genomes/all/GCA/000/158/195/GCA_000158195.2_Fuso_mor_ATCC9817_V2	duplication
GCA_900104395.1	Fusobacterium necrophorum	NA	NA	ATCC 25286	Scaffold	ftp://ftp.ncbi.nlm.nih.gov/genomes/all/GCA/900/104/395/GCA_900104395.1_IMG-taxon_2597490366_annotated_assembly	duplication
GCA_000600355.1	Fusobacterium necrophorum subsp. funduliforme B35	NA	NA	B35	Contig	ftp://ftp.ncbi.nlm.nih.gov/genomes/all/GCA/000/600/355/GCA_000600355.1_FNF_B35	duplication
GCA_000158215.3	Fusobacterium periodonticum 2_1_31	NA	NA	2_1_31	Scaffold	ftp://ftp.ncbi.nlm.nih.gov/genomes/all/GCA/000/158/215/GCA_000158215.3_Fuso_sp_2_1_31_V3	duplication
GCA_000158315.2	Fusobacterium ulcerans ATCC 49185	NA	NA	ATCC 49185	Scaffold	ftp://ftp.ncbi.nlm.nih.gov/genomes/all/GCA/000/158/315/GCA_000158315.2_Fuso_ulc_ATCC49185_V2	duplication
GCA_000159915.2	Fusobacterium varium ATCC 27725	NA	NA	ATCC 27725	Scaffold	ftp://ftp.ncbi.nlm.nih.gov/genomes/all/GCA/000/159/915/GCA_000159915.2_Fuso_varium_ATCC_27725_V2	duplication
GCA_000178895.1	Fusobacterium nucleatum subsp. nucleatum ATCC 23726	NA	NA	ATCC 23726	Contig	ftp://ftp.ncbi.nlm.nih.gov/genomes/all/GCA/000/178/895/GCA_000178895.1_ASM17889v1	duplication
GCA_000242975.1	Fusobacterium nucleatum subsp. animalis F0419	NA	NA	OT 420	Scaffold	ftp://ftp.ncbi.nlm.nih.gov/genomes/all/GCA/000/242/975/GCA_000242975.1_Fuso_nucl_OT_420_V1	duplication
GCA_000273625.1	Fusobacterium nucleatum subsp. animalis 7_1	NA	NA	7_1	Contig	ftp://ftp.ncbi.nlm.nih.gov/genomes/all/GCA/000/273/625/GCA_000273625.1_PB_Fuso_sp_7_1_V1	duplication
GCA_000455945.1	Fusobacterium nucleatum subsp. nucleatum ChDC F316	NA	NA	ChDC F316	Contig	ftp://ftp.ncbi.nlm.nih.gov/genomes/all/GCA/000/455/945/GCA_000455945.1_ASM45594v1	duplication
GCA_000455965.1	Fusobacterium nucleatum subsp. vincentii ChDC F8	NA	NA	ChDC F8	Contig	ftp://ftp.ncbi.nlm.nih.gov/genomes/all/GCA/000/455/965/GCA_000455965.1_ASM45596v1	duplication
