# Supplementary material for: Profiling Fusobacterium infection at high taxonomic resolution reveals lineage-specific correlations in colorectal cancer
Source: Nat Commun. 2022 Jun 9;13:3336. doi: 10.1038/s41467-022-30957-6 (PMC9184491; doi:10.1038/s41467-022-30957-6)
Supplement: Supplementary file 4 — Supplementary Data 2 [file 41467_2022_30957_MOESM4_ESM.xlsx]

## Sheet: S2
Dataset S2. ANIb values calculated in pairwise.
Species	Strain	Assembly accession	GCA_003014445.1	GCA_900450945.1	GCA_000381725.1	GCA_900095705.1	GCA_000622245.1	GCA_900015295.1	GCA_900450765.1	GCA_003470805.1	GCA_003438345.1	GCA_003019315.1	GCA_003470285.1	GCA_003019655.1	GCA_900637705.1	GCA_001810475.1	GCA_003470425.1	GCA_003436335.1	GCA_002356455.1	GCA_900683735.1	GCA_000242995.2	GCA_003463295.1	GCA_900478315.1	GCA_003019675.1	GCA_000158235.1	GCA_001546395.1	GCA_003019695.1	GCA_004134945.1	GCA_000691705.1	GCA_000691685.1	GCA_000691745.1	GCA_000691665.1	GCA_000691725.1	GCA_000691645.1	GCA_004006635.1	GCA_003812825.1	GCA_004134955.1	GCA_003019715.1	GCA_000814775.1	GCA_000262225.1	GCA_001596485.1	GCA_001597525.1	GCA_001597385.1	GCA_001597485.1	GCA_003732505.1	GCA_000622045.1	GCA_001597325.1	GCA_001597315.1	GCA_000158295.2
Fusobacterium naviforme	ATCC 25832	GCA_003014445.1	100	100	60.11	61.39	59.69	61.09	60.9	61.03	60.95	61.17	61.25	61.51	61.5	61.58	61.33	61.41	61.3	61.37	60.99	61.18	61.38	61.37	65.4	62.87	63.39	62.36	63.73	62.35	62.15	62.37	62.03	62.22	62.51	62.52	61.85	62.23	61.96	61.82	62.44	61.9	61.89	62.6	62.26	61.77	62.38	62.37	62.54
Fusobacterium naviforme	NCTC13121	GCA_900450945.1	100	100	60.32	64.04	61.45	62.63	63.78	62.91	62.65	62.9	63.08	62.98	62.97	63.04	63.11	63.28	63.16	62.96	61.52	62.84	62.8	62.79	68.56	64.75	66.11	64.29	65.22	64.91	64.11	64.26	63.52	63.97	64.26	64.28	64.19	64.11	63.96	64.12	64.42	64.12	64.12	64.48	64.24	62.64	64.66	64.6	64.55
Fusobacterium russii	593A	GCA_000381725.1	59.56	59.56	100	74.6	68.9	69.68	69.73	69.42	69.54	69.54	69.49	70.06	70.05	69.92	69.95	69.85	69.58	69.62	69.45	69.21	69.26	69.27	69.55	69.47	69.56	68.84	69.38	69.2	69.33	69.28	69.03	69.02	68.99	68.98	68.95	68.7	68.63	68.71	68.71	68.71	68.74	68.76	68.71	68.66	68.64	68.68	68.84
Fusobacterium massiliense	Marseille-P2749	GCA_900095705.1	62.23	62.56	74.54	100	70.22	71.31	71	70.75	70.73	70.77	70.77	70.99	71.03	70.98	70.95	70.91	70.69	70.68	69.98	70.28	70.28	70.3	70.75	70.6	70.63	69.46	70.05	70.04	69.99	70	69.89	70.16	70.31	70.31	69.31	69.48	69.55	69.49	69.51	69.52	69.6	69.61	69.61	69.31	69.6	69.53	69.68
Fusobacterium perfoetens	ATCC 29250	GCA_000622245.1	60.15	60.42	68.68	69.9	100	70.48	70.99	72.07	71.82	71.8	71.82	70.65	70.69	70.66	70.74	70.59	70.55	70.4	70.19	70.29	70.26	70.28	68.4	68.59	68.64	67.34	67.22	67.36	67.3	67.15	67.3	67.39	67.21	67.22	67.37	67.42	67.4	67.27	67.3	67.29	67.32	67.31	67.3	67.32	67.36	67.32	67.48
Fusobacterium sp. clos_1_1	clos_1_1	GCA_900015295.1	64.41	65.13	69.75	71.61	71	100	75.8	76.17	76.33	76.35	76.35	74.38	74.41	74.31	74.36	74.36	74.34	74.19	73.67	74.06	74.13	74.15	70.28	70.37	70.6	69.17	68.85	69.06	68.89	68.95	68.92	68.95	69.29	69.25	69.07	69.22	69.04	69.05	69.03	69.07	69.03	69.09	69.24	67.98	69	69.06	69.39
Fusobacterium necrogenes	NCTC10723	GCA_900450765.1	64.45	65.05	69.87	71.15	71.15	75.59	100	88.18	88.18	88.15	88.17	74.84	74.86	74.73	74.76	74.78	74.3	74.47	74.13	74.36	74.5	74.51	69.85	70.02	70.21	68.63	68.59	68.77	68.67	68.74	68.74	68.74	68.87	68.8	68.63	68.78	68.72	68.48	68.52	68.6	68.6	68.62	68.69	67.81	68.61	68.7	68.8
Fusobacterium mortiferum	AM25-1	GCA_003470805.1	60.26	60.38	69.08	70.19	71.88	75.49	87.31	100	98.89	98.77	99.1	74.33	74.36	74.38	74.41	74.43	74.43	74.32	73.94	74.21	74.06	74.07	69.06	69.03	69.03	67.61	68.06	67.84	67.78	67.83	67.87	68.11	68.11	68.12	67.82	67.79	67.92	67.79	67.85	67.83	67.83	67.82	67.88	67.83	67.92	67.88	68.01
Fusobacterium mortiferum	OM06-15BH	GCA_003438345.1	60.27	60.5	69.03	70.29	71.65	75.5	87.34	98.87	100	98.86	98.82	74.32	74.32	74.4	74.34	74.41	74.3	74.21	74.11	74.12	74.23	74.24	68.86	68.89	68.91	67.71	67.78	67.83	67.89	67.96	67.9	67.92	67.96	67.93	67.64	67.7	67.68	67.68	67.74	67.72	67.7	67.74	67.77	67.62	67.71	67.78	67.81
Fusobacterium mortiferum	ATCC 9817	GCA_003019315.1	65.07	65.81	69.39	71.31	71.96	76.05	87.57	98.97	98.82	100	99.05	74.97	75	75.04	74.93	74.96	74.94	74.96	74.16	74.74	74.64	74.64	69.9	70.03	70.15	68.57	68.47	68.53	68.79	68.77	68.71	68.8	68.95	68.94	68.45	68.8	68.73	68.69	68.64	68.73	68.68	68.68	68.84	67.77	68.66	68.65	68.88
Fusobacterium mortiferum	AM25-18LB	GCA_003470285.1	60.03	60.26	69.2	70.4	71.83	75.62	87.24	98.99	98.82	98.94	100	74.53	74.53	74.62	74.54	74.6	74.48	74.44	74.3	74.37	74.34	74.35	69.17	69.23	69.34	67.95	68.14	68.1	68.2	68.21	68.22	68.23	68.22	68.2	67.83	67.96	67.94	67.92	67.98	67.98	67.99	68	68.02	67.9	67.94	67.96	67.97
Fusobacterium varium	ATCC 27725	GCA_003019655.1	63.23	63.97	69.49	70.76	70.59	73.67	74.39	74.61	74.63	74.66	74.86	100	99.95	98.44	98.61	98.53	90.09	88.59	87.7	87.74	87.64	87.64	69.74	69.74	69.92	68.94	68.78	68.85	68.87	68.88	68.82	68.85	68.89	68.88	68.83	68.98	68.92	68.8	68.86	68.79	68.8	68.86	68.91	68.23	68.75	68.84	69
Fusobacterium varium	NCTC10560	GCA_900637705.1	63.72	64.72	69.47	70.77	70.8	73.77	74.5	74.72	74.66	74.83	74.92	99.95	100	98.48	98.64	98.62	90.05	88.57	87.61	87.79	87.59	87.59	69.79	69.89	70.13	69.23	68.82	69.08	68.86	68.93	68.88	68.96	69.09	69.12	69.04	69.23	68.95	68.89	68.85	68.8	68.84	68.85	69.04	68.38	68.92	68.95	69.11
Fusobacterium varium	HMSC073F01	GCA_001810475.1	61.21	61.36	69.45	70.33	70.44	73.39	73.89	74.43	74.3	74.49	74.52	98.37	98.33	100	98.45	98.49	89.89	88.31	87.76	87.66	87.6	87.6	69.34	69.38	69.36	68.55	68.4	68.4	68.4	68.43	68.49	68.51	68.48	68.48	68.51	68.56	69.41	68.41	68.48	68.39	68.4	68.43	68.43	68.22	68.35	68.37	68.48
Fusobacterium varium	AM22-17	GCA_003470425.1	60.43	60.63	69.35	70.16	70.48	73.22	73.9	74.33	74.22	74.29	74.39	98.51	98.47	98.42	100	98.48	89.86	88.58	87.73	87.55	87.47	87.46	69.17	69.25	69.42	68.53	68.41	68.43	68.49	68.47	68.51	68.53	68.46	68.47	68.43	68.53	68.5	68.51	68.52	68.5	68.52	68.52	68.54	68.42	68.5	68.41	68.48
Fusobacterium varium	TM07-10	GCA_003436335.1	60.43	60.59	69.6	70.22	70.37	73.33	74.05	74.45	74.36	74.38	74.59	98.34	98.33	98.4	98.41	100	89.82	88.31	87.69	87.6	87.46	87.46	69.31	69.32	69.34	68.35	68.17	68.2	68.27	68.2	68.26	68.26	68.24	68.24	68.34	68.32	68.29	68.28	68.29	68.31	68.3	68.34	68.32	68.25	68.27	68.29	68.43
Fusobacterium sp. Fv113-g1	Fv113-g1	GCA_002356455.1	62.76	63.8	68.82	70.3	70.48	73.67	73.85	74.74	74.63	74.74	74.95	89.54	89.52	89.52	89.56	89.55	100	90	87.76	87.9	88.09	88.09	69.28	69.37	69.54	68.76	68.1	68.27	68.06	68.21	68.26	68.21	68.37	68.36	68.61	68.78	68.67	68.55	68.55	68.61	68.62	68.63	68.76	67.95	68.49	68.66	68.73
Fusobacterium sp. 81A6	81A6	GCA_900683735.1	62.76	63.59	69.04	70.16	70.16	73.52	74.13	74.46	74.42	74.51	74.65	87.94	87.92	88.04	88.13	87.94	89.9	100	90.01	89.89	89.87	89.88	69.39	69.48	69.62	68.57	68.38	68.49	68.38	68.41	68.44	68.49	68.63	68.64	68.49	68.61	68.57	68.59	68.56	68.56	68.59	68.61	68.66	67.84	68.56	68.55	68.75
Fusobacterium ulcerans	12_1B	GCA_000242995.2	61.2	61.28	68.62	69.21	70	72.99	73.66	74.14	74.14	73.97	74.34	87.62	87.62	87.83	87.75	87.71	88.26	90.56	100	98.76	98.02	98.01	68.48	68.38	68.58	67.6	67.62	67.53	67.52	67.57	67.53	67.64	67.59	67.59	67.5	67.55	67.58	67.56	67.5	67.57	67.55	67.6	67.6	67.42	67.59	67.44	67.66
Fusobacterium ulcerans	OF01-15LB	GCA_003463295.1	60.71	60.88	68.39	69.59	69.74	72.86	73.47	74.01	73.89	73.92	74.1	87.51	87.5	87.53	87.46	87.47	88.23	90.32	98.52	100	98.37	98.37	68.4	68.44	68.57	67.62	67.46	67.55	67.6	67.58	67.52	67.52	67.54	67.52	67.64	67.65	67.64	67.55	67.61	67.6	67.59	67.62	67.65	67.47	67.47	67.48	67.62
Fusobacterium ulcerans	NCTC12112	GCA_900478315.1	62.97	63.41	68.92	70.46	70.14	73.56	74.18	74.56	74.57	74.44	74.66	87.62	87.61	87.74	87.59	87.66	88.38	90.62	98.1	98.55	100	99.98	69.19	69.32	69.47	68.37	68.15	68.24	68.1	68.23	68.11	68.25	68.41	68.44	68.26	68.44	68.39	68.4	68.43	68.46	68.46	68.45	68.6	67.53	68.43	68.29	68.37
Fusobacterium ulcerans	ATCC 49185	GCA_003019675.1	63.47	63.94	68.89	70.2	69.88	73.38	74.22	74.54	74.6	74.41	74.7	87.63	87.62	87.74	87.63	87.69	88.38	90.57	98.05	98.44	99.98	100	69.04	69.2	69.28	68.1	68.16	68.05	68.1	68.16	68.12	68.34	68.32	68.35	68	68.27	68.28	68.4	68.34	68.4	68.44	68.4	68.46	67.42	68.21	68.12	68.28
Fusobacterium gonidiaformans	3_1_5R	GCA_000158235.1	65.77	65.79	69.42	70.38	68.76	69.48	69.1	69.21	69.19	69.23	69.22	69.59	69.62	69.49	69.4	69.55	69.27	69.55	68.82	68.91	68.81	68.85	100	98.8	98.5	82.16	82.35	82.39	82.44	82.46	82.25	82.36	82.34	82.35	82.33	82.33	82.27	82.79	82.37	82.4	82.42	82.49	82.45	82.52	82.29	82.14	82.81
Fusobacterium gonidiaformans	CMW8396	GCA_001546395.1	63.19	63.33	69.32	70.33	68.64	69.42	69.22	69.27	69.21	69.3	69.34	69.58	69.58	69.57	69.37	69.57	69.15	69.33	68.66	68.86	68.7	68.72	98.55	100	98.51	82.24	82.55	82.56	82.47	82.44	82.24	82.52	82.36	82.37	82.26	82.58	82.39	82.41	82.54	82.54	82.55	82.54	82.56	82.22	82.6	82.6	82.89
Fusobacterium gonidiaformans	ATCC 25563	GCA_003019695.1	65.59	65.96	69.78	70.91	69.02	70.35	70.13	69.8	70	70.02	69.96	70.31	70.31	70.24	70.23	70.23	70.01	70.19	69.07	69.67	69.68	69.68	98.45	98.57	100	82.73	82.71	82.89	82.75	82.76	82.74	82.57	82.69	82.69	82.62	82.92	82.72	82.55	82.53	82.59	82.58	82.59	82.61	82.17	82.57	82.44	82.55
Fusobacterium necrophorum	KG35	GCA_004134945.1	62.01	62.26	68.65	69.44	67.5	68.22	68.17	67.88	67.99	68.05	68.07	68.62	68.67	68.62	68.55	68.63	68.35	68.56	67.68	67.88	67.9	67.92	82.02	81.9	82.32	100	95.6	95.72	95.54	95.59	95.48	95.61	95.43	95.44	95.88	95.76	95.87	95.61	95.48	95.5	95.51	95.48	95.53	95.57	95.33	95.5	95.39
Fusobacterium necrophorum subsp. necrophorum	DAB	GCA_000691705.1	64.63	64.72	68.91	69.56	67.25	68.06	67.87	68.17	68.13	68.19	68.26	68.44	68.45	68.39	68.35	68.42	68.13	68.35	67.6	67.7	67.62	67.63	81.93	82.07	82.07	95.29	100	98.56	98.5	98.5	97.9	98.13	98.03	98.03	96.98	96.77	96.57	96.9	96.83	96.88	96.86	96.84	96.86	96.87	96.89	96.82	96.93
Fusobacterium necrophorum subsp. necrophorum	BFTR-1	GCA_000691685.1	62.65	62.8	68.97	69.6	67.31	68.07	67.84	67.79	67.79	67.83	67.94	68.6	68.6	68.49	68.49	68.5	68.2	68.43	67.6	67.81	67.71	67.71	82.05	82.02	82.26	95.33	98.7	100	98.85	98.78	98.24	98.29	98.44	98.44	96.87	96.7	96.65	96.92	96.8	96.81	96.82	96.83	96.82	96.8	96.86	96.63	96.81
Fusobacterium necrophorum subsp. necrophorum	DJ-2	GCA_000691745.1	63.04	63.09	68.81	69.72	67.46	68	67.93	67.98	68.01	68.03	68.13	68.49	68.55	68.48	68.43	68.45	68.18	68.42	67.74	67.83	67.77	67.78	81.99	81.99	82.22	95.26	98.7	98.79	100	99.83	98.09	98.23	98.41	98.41	96.87	96.77	96.82	96.88	96.76	96.79	96.77	96.75	96.77	96.78	96.62	96.65	96.81
Fusobacterium necrophorum subsp. necrophorum	DJ-1	GCA_000691665.1	62.63	62.73	68.86	69.6	67.43	68.09	67.91	68.03	68.16	68.09	68.27	68.66	68.68	68.52	68.57	68.55	68.11	68.37	67.58	67.78	67.69	67.71	81.99	81.95	82.12	95.16	98.68	98.8	99.97	100	98.1	98.23	98.44	98.44	96.68	96.69	96.79	96.81	96.69	96.75	96.72	96.72	96.71	96.83	96.71	96.66	96.78
Fusobacterium necrophorum subsp. necrophorum	BFTR-2	GCA_000691725.1	61.51	61.58	68.49	69.61	67.28	67.99	67.79	67.99	68.04	68.09	68.13	68.46	68.46	68.42	68.42	68.47	68.19	68.34	67.61	67.85	67.74	67.75	81.69	81.67	82.11	94.98	98.18	98.35	98.31	98.22	100	99.07	98.66	98.66	96.89	96.55	96.71	96.74	96.72	96.74	96.66	96.68	96.65	96.63	96.52	96.35	96.61
Fusobacterium necrophorum subsp. necrophorum	BL	GCA_000691645.1	62.27	62.34	68.47	69.75	67.18	68.08	67.91	68.04	68.03	68.12	68.17	68.63	68.67	68.63	68.54	68.61	68.36	68.49	67.81	67.89	67.83	67.83	82.08	82.01	82.08	95.34	98.32	98.49	98.49	98.46	99.03	100	99.44	99.44	97.07	97.04	96.94	96.88	96.99	96.91	96.92	96.92	96.9	96.96	96.85	96.76	96.93
Fusobacterium necrophorum subsp. necrophorum	ATCC 25286	GCA_004006635.1	63.47	63.91	68.58	70.12	67.4	68.65	68.47	68.52	68.45	68.56	68.47	68.62	68.59	68.73	68.68	68.72	68.46	68.69	67.68	68.07	68.15	68.15	81.99	82.02	82.21	95.12	98.26	98.66	98.51	98.5	98.58	99.32	100	100	96.97	96.84	96.68	96.73	96.71	96.69	96.68	96.67	96.7	96.79	96.58	96.62	96.82
Fusobacterium necrophorum subsp. necrophorum	FDAARGOS_565	GCA_003812825.1	64.08	64.66	68.83	70.32	67.41	68.69	68.56	68.57	68.44	68.64	68.52	68.82	68.85	68.96	68.9	68.88	68.55	68.73	67.89	68.3	68.4	68.41	82.07	82.15	82.34	95.31	98.11	98.62	98.55	98.46	98.56	99.32	99.99	100	97.13	96.97	96.82	96.83	96.84	96.82	96.82	96.78	96.83	96.93	96.71	96.73	96.99
Fusobacterium necrophorum subsp. funduliforme	KG34	GCA_004134955.1	63.02	63.25	68.33	69.25	67.23	68.28	67.94	67.87	67.98	67.97	67.97	68.59	68.59	68.65	68.55	68.62	68.21	68.54	67.63	68.03	67.87	67.9	82.09	82.11	82.14	95.93	97.31	97.16	97.15	97.14	97.24	97.28	97.24	97.25	100	98.71	98.77	98.6	98.4	98.4	98.4	98.36	98.41	98.39	98.17	97.91	97.9
Fusobacterium necrophorum subsp. funduliforme	1_1_36S	GCA_003019715.1	63.19	63.82	68.62	69.81	67.7	68.74	68.69	68.52	68.62	68.78	68.66	69.07	69.08	69.04	68.97	69.01	68.76	68.93	67.93	68.38	68.37	68.39	82.37	82.49	82.8	95.93	97.31	97.16	97.11	97.12	97.01	97.24	97.29	97.3	98.72	100	98.75	98.72	98.46	98.57	98.57	98.54	98.58	98.37	98.3	98.11	98.21
Fusobacterium necrophorum subsp. funduliforme	B35	GCA_000814775.1	61.73	61.78	68.56	69.36	67.35	68.06	67.93	67.9	67.91	68	67.97	68.64	68.64	69.58	68.57	68.61	68.33	68.56	67.67	67.85	67.85	67.87	82.04	82.02	82.2	95.74	96.99	97.28	97.11	97.16	97.03	97.24	96.95	96.96	98.71	98.66	100	98.63	98.47	98.54	98.54	98.52	98.55	98.34	98.09	98.18	98.14
Fusobacterium necrophorum subsp. funduliforme	ATCC 51357	GCA_000262225.1	62.04	62.17	68.68	69.44	67.21	68.11	67.86	68.02	67.98	67.98	68	68.46	68.47	68.55	68.54	68.56	68.2	68.58	67.85	67.9	68.08	68.1	82.5	81.93	82.05	95.66	97.31	97.28	97.33	97.35	97.19	97.21	97.09	97.1	98.63	98.7	98.58	100	99.75	99.78	99.75	99.76	99.75	98.33	98.14	98.31	98.31
Fusobacterium necrophorum subsp. funduliforme	LS_1264	GCA_001596485.1	62.12	62.17	68.71	69.46	67.33	68.13	67.84	67.85	67.87	67.97	67.97	68.47	68.47	68.56	68.45	68.45	68.12	68.49	67.73	67.85	68.02	68.06	82.05	82.1	82.06	95.46	97.29	97.26	97.24	97.22	97.06	97.29	97.14	97.15	98.28	98.35	98.31	99.62	100	99.72	99.72	99.72	99.71	98.22	98.44	98.36	98.23
Fusobacterium necrophorum subsp. funduliforme	F1353	GCA_001597525.1	61.4	61.46	68.63	69.45	67.23	68.16	68.02	67.97	68.01	68.14	68.1	68.5	68.53	68.55	68.46	68.48	68.1	68.39	67.69	67.87	67.93	67.95	82.04	82.04	82.06	95.55	97.43	97.31	97.32	97.31	97.24	97.25	97.22	97.23	98.4	98.51	98.59	99.74	99.9	100	99.83	99.85	99.83	98.22	98.4	98.25	98.25
Fusobacterium necrophorum subsp. funduliforme	LS_1291	GCA_001597385.1	61.95	62.02	68.7	69.39	67.41	68.23	67.95	67.99	67.99	68.16	68.08	68.5	68.54	68.51	68.49	68.49	68.23	68.53	67.74	67.93	68.03	68.06	82.03	82.05	82.05	95.57	97.47	97.36	97.36	97.33	97.17	97.26	97.22	97.22	98.38	98.58	98.61	99.75	99.86	99.82	100	99.92	99.99	98.22	98.39	98.25	98.2
Fusobacterium necrophorum subsp. funduliforme	F1314	GCA_001597485.1	61.87	61.94	68.58	69.25	67.15	68.22	67.85	67.95	67.9	68.05	68.01	68.48	68.5	68.47	68.52	68.5	68.12	68.34	67.68	67.85	67.95	67.95	82.11	82.06	82.03	95.45	97.37	97.28	97.27	97.24	97.06	97.2	97.12	97.13	98.33	98.5	98.58	99.63	99.82	99.75	99.88	100	99.87	98.17	98.35	98.14	98.14
Fusobacterium necrophorum subsp. funduliforme	F1291	GCA_003732505.1	63.75	64.06	68.56	69.87	67.37	68.9	68.7	68.55	68.57	68.74	68.64	69.1	69.12	69.18	69.18	69.21	68.83	69.1	68.16	68.6	68.74	68.76	82.3	82.4	82.39	95.67	97.34	97.28	97.34	97.31	97.19	97.23	97.24	97.25	98.49	98.58	98.58	99.77	99.84	99.85	99.99	99.92	100	98.28	98.46	98.35	98.26
Fusobacterium necrophorum subsp. funduliforme	HUN048	GCA_000622045.1	62.71	62.79	68.56	69.18	67.27	67.94	67.76	67.83	67.84	67.86	67.88	68.38	68.4	68.27	68.27	68.29	67.98	68.24	67.7	67.65	67.71	67.72	82.31	81.86	81.92	95.63	97.5	97.35	97.35	97.38	97.2	97.25	97.21	97.22	98.28	98.41	98.31	98.32	98.24	98.26	98.26	98.29	98.26	100	98.61	98.82	98.93
Fusobacterium necrophorum subsp. funduliforme	LS_1280	GCA_001597325.1	62.1	62.2	68.67	69.45	67.3	68.16	68.05	68.05	68.11	68.17	68.16	68.5	68.52	68.5	68.54	68.49	67.99	68.34	67.6	67.68	67.7	67.7	82.29	82.35	82.28	95.46	97.46	97.38	97.31	97.29	97.07	97.12	97.04	97.04	98.14	98.29	98.17	98.15	98.47	98.4	98.36	98.36	98.37	98.6	100	98.95	98.89
Fusobacterium necrophorum subsp. funduliforme	LS_1266	GCA_001597315.1	61.67	61.81	68.57	69.39	67.4	68.22	68.12	68.01	68.01	68.05	68.05	68.49	68.53	68.46	68.36	68.48	68.07	68.33	67.74	67.83	67.72	67.74	81.94	82.27	82.01	95.51	97.27	97.01	97.11	97.07	96.73	97.09	96.98	96.99	97.82	98.12	98.2	98.31	98.37	98.26	98.3	98.25	98.3	98.87	98.98	100	98.96
Fusobacterium necrophorum subsp. funduliforme	D12	GCA_000158295.2	62.1	62.1	68.42	69.17	67.44	68.09	67.77	67.87	67.87	68.05	67.97	68.55	68.58	68.52	68.35	68.5	68.06	68.38	67.63	67.7	67.66	67.69	82.53	82.3	81.97	95.42	97.31	97.07	97.05	97.06	96.94	97.04	97.07	97.08	97.8	98.21	98.16	98.25	98.22	98.16	98.2	98.19	98.2	98.92	98.9	98.91	100
Fusobacterium necrophorum subsp. funduliforme	F1351	GCA_001597575.1	61.91	62.06	68.67	69.17	67.07	68	67.89	67.82	67.87	67.86	67.85	68.36	68.39	68.27	68.23	68.31	67.99	68.37	67.47	67.56	67.74	67.74	82.6	82.32	81.98	95.47	97.41	97.27	97.21	97.23	96.91	97.1	97.05	97.06	97.82	98.25	98.23	98.3	98.25	98.08	98.15	98.06	98.15	98.91	99.03	98.89	99.37
Fusobacterium necrophorum subsp. funduliforme	F1248	GCA_001597395.1	61.88	62.04	68.45	69.15	67.06	68.04	67.86	67.72	67.81	67.83	67.78	68.32	68.34	68.28	68.3	68.34	68.01	68.4	67.35	67.54	67.8	67.81	81.93	82.13	81.95	95.54	97.12	97.08	97.03	97.05	96.45	97.02	96.72	96.73	97.87	98.32	98.16	98.17	98.18	98.22	98.23	98.2	98.22	99.02	98.99	98.92	99.39
Fusobacterium necrophorum subsp. funduliforme	LS_1272	GCA_001597335.1	64.87	65.46	68.97	70.15	67.83	68.78	68.58	68.6	68.58	68.74	68.54	69.21	69.21	69.11	69.18	69.25	68.85	69.37	68.17	68.67	68.82	68.82	82.14	82.16	82.2	95.47	97.25	97.33	97.26	97.29	96.85	97.25	96.91	96.92	98.13	98.19	98	98.04	98.08	98.08	98.03	98.06	98.06	98.9	99.03	99.18	99.63
Fusobacterium necrophorum subsp. funduliforme	LS_1197	GCA_001596495.1	62.28	62.38	68.66	69.13	67.14	68.1	67.82	67.79	67.91	67.95	67.87	68.43	68.46	68.3	68.27	68.33	68.08	68.35	67.59	67.71	67.78	67.8	81.91	82.01	81.81	95.58	97.38	97.25	97.21	97.16	97.07	97.13	97.1	97.1	98.22	98.23	98.24	98.23	98.29	98.23	98.23	98.27	98.24	98.93	99.07	99.24	99.76
Fusobacterium necrophorum subsp. funduliforme	F1267	GCA_001597465.1	63.42	63.48	68.69	69.2	67.33	68.05	68.06	68.09	68.07	68.11	68.05	68.42	68.39	68.36	68.19	68.38	68.07	68.44	67.61	67.75	67.71	67.73	82.39	82.15	82.09	95.44	97.18	97.2	97.16	97.17	96.59	97.13	96.71	96.72	97.69	98.14	97.93	98.26	98.17	98.24	98.18	98.22	98.18	98.87	99.05	98.63	99.26
Fusobacterium necrophorum subsp. funduliforme	LS_1195	GCA_001597305.1	64.77	65.04	69.02	69.98	67.85	69.03	68.75	68.86	68.79	68.9	68.85	69.23	69.24	69.12	69.04	69.18	68.86	69.24	68.1	68.65	68.72	68.74	82.47	82.52	82.38	95.47	97.37	97.3	97.26	97.25	96.86	97.17	97.16	97.17	97.88	98.23	98.19	98.31	98.3	98.11	98.25	98.24	98.23	98.89	99.11	98.88	99.34
Fusobacterium necrophorum subsp. funduliforme	F1260	GCA_003732525.1	63.49	63.91	68.65	69.81	67.63	68.99	68.74	68.47	68.54	68.6	68.58	69.09	69.11	69.06	68.97	69.12	68.83	69.15	67.85	68.46	68.55	68.56	82.41	82.46	82.34	95.36	97.37	97.17	97.09	97.08	96.78	97.12	97.11	97.12	97.73	98.11	98.07	98.34	98.29	98.23	98.25	98.3	98.25	98.87	99.08	98.9	99.43
Fusobacterium necrophorum subsp. funduliforme	F1250	GCA_001597445.1	62.25	62.33	68.71	69.25	67.41	68.14	68.05	67.99	68.09	67.99	68.08	68.47	68.47	68.5	68.34	68.56	68.3	68.64	67.6	67.89	67.79	67.8	82.64	82.37	82.43	95.23	97.34	97.09	97.04	97.06	96.41	97.04	96.92	96.92	97.39	98.09	98.13	98.19	98.13	98.07	98.01	98.13	97.99	98.84	98.78	98.53	99.15
Fusobacterium necrophorum subsp. funduliforme	F1285	GCA_001597405.1	62.65	62.74	68.64	69.14	67.3	67.85	67.8	67.86	67.92	67.99	67.97	68.33	68.37	68.28	68.23	68.35	68.04	68.45	67.44	67.64	67.7	67.7	82.2	82.42	82.14	95.35	97.17	97.13	97.11	97.1	96.42	96.89	96.75	96.75	97.65	98.19	98.09	98.1	98.29	97.98	98.02	98.05	98.02	98.89	98.95	98.87	99.4
Fusobacterium necrophorum subsp. funduliforme	P1_CP	GCA_002761995.1	62.07	62.14	68.55	69.34	67.27	68.12	68.03	67.91	67.89	67.93	67.92	68.51	68.54	68.39	68.37	68.48	68.13	68.37	67.75	67.87	67.78	67.79	82.25	82.08	82.03	95.55	97.32	97.16	97.14	97.16	96.84	97.06	96.99	97	97.97	98.21	98.15	98.36	98.34	98.27	98.28	98.3	98.3	98.94	99.14	98.99	99.51
Fusobacterium necrophorum subsp. funduliforme	P1_LM	GCA_002762025.1	62.4	62.51	68.62	69.31	67.28	68.15	68.07	67.94	67.86	67.93	67.89	68.55	68.57	68.45	68.43	68.55	68.2	68.44	67.86	67.94	67.86	67.86	82.29	82.1	82.03	95.55	97.31	97.17	97.16	97.15	96.84	97.01	96.97	96.96	97.96	98.17	98.13	98.35	98.35	98.28	98.29	98.31	98.3	98.96	99.13	98.99	99.51
Fusobacterium necrophorum subsp. funduliforme	Fnf 1007	GCA_000292975.1	62.76	62.81	68.54	69.02	67.36	68.12	67.94	67.94	68.04	67.98	68.08	68.4	68.41	68.38	68.29	68.45	68.04	68.27	67.61	67.8	67.6	67.61	82.22	82.76	82.22	95.34	97.27	96.99	97	96.98	96.66	97.15	97.02	97.03	97.77	98.09	98.14	98.37	98.33	98.32	98.31	98.34	98.31	98.95	99.14	98.83	99.5
Fusobacterium necrophorum subsp. funduliforme	LS_1260	GCA_001596475.1	62.67	62.82	68.69	69.24	67.33	68.08	68.04	68	67.99	68.02	68.05	68.36	68.37	68.37	68.31	68.4	68.17	68.54	67.58	67.76	67.88	67.89	82.23	82.31	82.08	95.43	97.28	97.15	97.11	97.1	96.77	97.08	97.03	97.04	97.63	98.14	98.15	98.33	98.3	98.21	98.23	98.32	98.22	98.86	99.07	98.91	99.42
Fusobacterium necrophorum subsp. funduliforme	F1365	GCA_001597565.1	62.44	62.52	68.75	69.14	67.46	68.04	68	67.88	67.97	67.97	68.03	68.38	68.39	68.41	68.32	68.4	68.04	68.33	67.45	67.65	67.49	67.48	82.26	82.14	82.31	95.51	97.34	97.29	97.29	97.25	96.84	97.12	97.05	97.06	97.84	98.1	98.21	98.36	98.32	98.18	98.22	98.22	98.21	98.89	99.09	98.88	99.51
Fusobacterium necrophorum subsp. funduliforme	F1309	GCA_001597475.1	62.47	62.56	68.63	69.16	67.32	68.04	67.89	67.87	67.95	67.95	68.04	68.38	68.39	68.37	68.25	68.33	68.12	68.4	67.63	67.74	67.67	67.69	82.3	82.23	82.27	95.55	97.33	97.21	97.14	97.13	96.89	97.15	97.04	97.05	97.89	98.12	98.16	98.32	98.31	98.25	98.27	98.28	98.26	98.93	99.12	98.95	99.53
Fusobacterium necrophorum subsp. funduliforme	F1330	GCA_001597545.1	62.4	62.49	68.59	69.16	67.33	67.86	67.83	67.89	67.89	67.96	67.95	68.36	68.36	68.37	68.24	68.36	68.05	68.33	67.58	67.66	67.58	67.58	82.3	82.2	82.09	95.57	97.33	97.23	97.19	97.17	96.99	97.12	97.03	97.04	98.04	98.19	98.15	98.34	98.33	98.25	98.28	98.27	98.27	98.96	99.1	99.04	99.59
Fusobacterium sp. oral taxon 370 str. F0437	F0437	GCA_000235465.1	60.59	60.8	74.4	79.49	69.49	70.44	69.96	70.09	70.17	70.17	70.2	70.11	70.13	70.12	70.07	70.07	70.01	70.01	69.84	69.93	70.06	70.08	70.22	70.24	70.29	69.05	69.38	69.33	69.19	69.26	69.4	69.49	69.47	69.46	69.16	69.03	69.07	69	69.07	69.06	69.04	69.08	69.02	69.06	69.08	69.09	69.19
Fusobacterium periodonticum	ATCC 33693	GCA_000160475.1	61.67	62.04	74.09	79.46	69.64	70.47	70.33	70.17	70.22	70.34	70.27	70.55	70.57	70.52	70.45	70.44	70.17	70.17	69.84	69.74	69.91	69.94	70.43	70.44	70.41	69.22	69.52	69.52	69.46	69.5	69.53	69.57	69.55	69.55	69.39	68.93	69.37	69.17	69.01	69.26	69.28	69.23	69.26	69.25	69.38	69.23	69.45
Fusobacterium pseudoperiodonticum	1_1_41FAA	GCA_000163935.1	61.22	61.43	74.14	79.81	69.22	70.25	70.08	69.9	69.98	70.12	70.07	70.31	70.31	70.18	70.18	70.17	69.95	70.04	69.57	69.7	69.86	69.87	70.33	70.23	70.27	69.25	69.54	69.38	69.35	69.42	69.34	69.59	69.48	69.47	69.2	69.19	69.28	69.3	69.31	69.29	69.26	69.29	69.38	69.25	69.22	69.18	69.36
Fusobacterium pseudoperiodonticum	KCOM 1263	GCA_002763695.1	66.02	66.21	74.38	79.83	69.83	70.89	70.67	70.42	70.52	70.42	70.72	70.82	70.83	70.68	70.72	70.74	70.57	70.66	69.59	70.12	70.31	70.33	70.88	70.7	70.96	69.66	70.15	69.8	69.82	70.02	69.89	70.09	70.09	70.12	69.57	69.64	69.87	69.72	69.66	69.66	69.69	69.68	69.76	69.28	69.84	69.72	69.94
Fusobacterium pseudoperiodonticum	KCOM 1262	GCA_002763915.1	64.81	65.32	74.48	80.02	69.8	70.85	70.89	70.64	70.63	70.58	70.89	70.58	70.62	70.64	70.53	70.52	70.59	70.71	69.64	70.16	70.36	70.37	70.8	70.78	70.91	69.49	69.98	69.64	69.72	69.84	69.55	70.02	69.97	69.97	69.35	69.41	69.77	69.63	69.48	69.56	69.53	69.55	69.63	69.03	69.59	69.62	69.66
Fusobacterium pseudoperiodonticum	KCOM 2555	GCA_002763875.1	63.08	63.78	74.54	79.91	69.63	71.04	70.71	70.77	70.82	70.93	70.91	70.85	70.85	70.77	70.76	70.83	70.57	70.67	70.06	70.4	70.63	70.63	70.81	70.83	71.07	69.65	70.02	70.06	70.01	70.18	70.21	70.21	70.34	70.37	69.88	69.85	69.87	69.87	69.82	69.8	69.85	69.84	69.93	69.01	69.67	69.52	69.61
Fusobacterium pseudoperiodonticum	2_1_31	GCA_003019755.1	64.33	64.66	74.36	79.93	70.11	71.11	70.83	70.97	70.85	70.83	71.04	70.85	70.87	70.77	70.86	70.87	70.68	70.83	70.11	70.52	70.64	70.65	70.76	70.69	70.91	69.69	70.03	69.78	69.93	70	70.09	70.18	70.24	70.23	69.9	69.8	70.02	69.83	69.87	69.82	69.82	69.8	69.87	69.44	69.99	69.94	70.18
Fusobacterium pseudoperiodonticum	D10	GCA_000297655.1	61.52	61.78	74.13	79.86	69.7	70.66	70.46	70.53	70.47	70.49	70.6	70.5	70.51	70.54	70.55	70.54	70.29	70.43	70.13	70.23	70.26	70.27	70.48	70.62	70.72	69.42	69.92	69.77	69.85	69.84	69.85	69.98	70.04	70.03	69.5	69.52	69.62	69.62	69.62	69.63	69.63	69.66	69.7	69.45	69.53	69.49	69.6
Fusobacterium pseudoperiodonticum	KCOM 1259	GCA_002761955.1	64.76	65.17	74.49	79.9	69.92	70.68	70.63	70.6	70.6	70.73	70.77	70.8	70.81	70.84	70.85	70.85	70.57	70.93	69.99	70.32	70.57	70.59	70.95	70.94	70.99	69.76	70.01	69.83	69.8	69.92	69.98	70.07	70.05	70.06	69.59	69.6	69.75	69.57	69.61	69.61	69.67	69.63	69.71	69.09	69.66	69.61	69.81
Fusobacterium pseudoperiodonticum	KCOM 1261	GCA_002763625.1	63.33	64.08	74.36	79.78	69.8	70.93	70.78	70.71	70.65	70.8	70.82	70.71	70.75	70.71	70.79	70.75	70.54	70.6	69.92	70.25	70.48	70.49	70.88	70.79	70.92	69.48	69.56	69.41	69.5	69.55	69.63	69.71	69.73	69.74	69.56	69.42	69.56	69.55	69.48	69.55	69.59	69.57	69.57	69.03	69.62	69.57	69.75
Fusobacterium pseudoperiodonticum	KCOM 2653	GCA_002763925.1	63.7	64.3	74.31	79.77	69.93	71.09	70.8	70.86	70.87	70.9	70.9	70.97	70.97	70.99	70.92	70.99	70.71	70.68	70.12	70.47	70.61	70.6	70.61	70.73	70.81	69.48	69.51	69.54	69.48	69.59	69.58	69.67	69.83	69.83	69.55	69.5	69.69	69.52	69.44	69.55	69.54	69.54	69.58	68.99	69.63	69.48	69.78
Fusobacterium pseudoperiodonticum	KCOM 1282	GCA_002763775.1	63.94	64.22	74.35	79.87	69.75	71.05	70.81	70.74	70.78	70.82	70.86	70.82	70.82	70.96	70.8	70.86	70.57	70.64	70.07	70.5	70.66	70.67	70.88	70.73	70.77	69.51	69.53	69.43	69.58	69.65	69.57	69.65	69.72	69.71	69.63	69.62	69.66	69.63	69.61	69.64	69.65	69.69	69.7	69.03	69.59	69.64	69.74
Fusobacterium pseudoperiodonticum	KCOM 1277	GCA_002763735.1	65.36	65.54	74.43	79.96	69.9	71.15	71.03	70.71	70.83	70.78	70.99	70.88	70.89	70.92	70.74	70.83	70.68	70.76	69.95	70.42	70.51	70.5	70.9	70.73	70.89	69.41	69.56	69.42	69.51	69.5	69.6	69.5	69.54	69.54	69.37	69.48	69.45	69.47	69.45	69.47	69.49	69.48	69.56	68.94	69.53	69.45	69.64
Fusobacterium pseudoperiodonticum	KCOM 2305	GCA_002763815.1	63.53	64.19	74.42	79.71	69.72	70.97	70.64	70.65	70.63	70.84	70.73	70.83	70.83	70.8	70.7	70.74	70.49	70.59	69.96	70.34	70.53	70.53	70.89	70.73	70.94	69.52	69.41	69.47	69.48	69.61	69.61	69.56	69.65	69.64	69.66	69.57	69.43	69.54	69.44	69.47	69.45	69.47	69.61	69.01	69.44	69.56	69.58
Fusobacterium pseudoperiodonticum	KCOM 1283	GCA_002763595.1	62.76	63.5	74.59	79.83	69.98	71.15	71.06	70.94	70.93	70.98	71.01	71.04	71.03	70.97	70.89	70.95	70.78	70.83	70.37	70.73	70.94	70.94	70.83	70.87	71.04	69.41	69.53	69.65	69.44	69.48	69.5	69.58	69.81	69.81	69.62	69.61	69.5	69.55	69.51	69.53	69.53	69.51	69.66	69.08	69.52	69.6	69.8
Fusobacterium pseudoperiodonticum	KCOM 1321	GCA_002761935.1	63.13	63.85	74.3	79.8	69.7	71.11	70.78	70.83	70.85	70.97	70.99	70.7	70.73	70.61	70.6	70.62	70.61	70.53	69.96	70.3	70.47	70.48	70.62	70.95	70.79	69.51	69.6	69.6	69.59	69.69	69.67	69.75	69.96	69.96	69.71	69.71	69.64	69.62	69.53	69.56	69.53	69.53	69.68	69.07	69.66	69.7	69.76
Fusobacterium canifelinum	OH4460_COT-188	GCA_003859915.1	61.94	62.03	75.09	80.07	69.65	70.8	70.45	70.46	70.35	70.37	70.34	70.55	70.57	70.49	70.52	70.5	70.19	70.14	70	70.02	70.1	70.15	70.88	70.82	70.7	69.39	69.76	69.89	69.86	69.82	69.89	69.91	69.91	69.91	69.29	69.27	69.21	69.33	69.31	69.29	69.29	69.31	69.28	69.17	69.28	69.32	69.46
Fusobacterium hwasookii	ChDC F174	GCA_001455145.1	63.83	64.34	74.8	80.64	69.67	71.04	70.81	70.61	70.84	70.9	70.82	70.96	71.01	70.82	70.9	70.93	70.68	70.82	70.19	70.52	70.7	70.7	71.17	71.05	71.33	69.91	70.38	70.48	70.33	70.33	70.37	70.41	70.57	70.59	69.89	70.02	70	69.92	69.97	69.95	69.98	69.93	70.04	69.5	69.93	69.97	70.14
Fusobacterium hwasookii	ChDC F128	GCA_000292935.1	61.94	62.57	74.7	80.41	69.8	71.03	70.82	70.56	70.54	70.59	70.57	70.79	70.82	70.77	70.74	70.74	70.55	70.55	70.19	70.3	70.32	70.33	70.87	70.81	70.84	69.81	70.16	70.19	70.12	70.14	70.19	70.24	70.28	70.28	69.63	69.74	69.71	69.73	69.73	69.72	69.71	69.71	69.75	69.57	69.64	69.66	69.74
Fusobacterium hwasookii	ChDC F145	GCA_000455865.1	60.73	60.73	74.8	80.44	69.76	70.8	70.45	70.46	70.55	70.58	70.55	70.56	70.58	70.57	70.55	70.47	70.25	70.2	70.25	70.08	70.18	70.18	70.75	70.7	70.69	69.54	70.09	70.05	70.22	70.16	69.98	70.17	70.17	70.17	69.54	69.56	69.72	69.66	69.66	69.67	69.66	69.67	69.68	69.6	69.68	69.71	69.67
Fusobacterium hwasookii	THCT14E2	THCT14E2	63.37	63.96	74.68	80.49	70	71.23	71.17	71.03	71.18	71.31	71.22	71.02	71.01	70.96	70.93	70.95	70.67	70.76	70.19	70.54	70.6	70.6	71.05	71.15	71.24	70.14	70.23	70.35	70.26	70.29	70.36	70.45	70.58	70.59	70.21	70.23	70.18	70.27	70.16	70.22	70.25	70.22	70.32	69.56	70.16	70.11	70.29
Fusobacterium hwasookii	ChDC F206	GCA_001455085.1	64.69	64.95	74.86	80.79	69.8	71.23	71.04	70.89	71.07	70.88	71.06	71.04	71.06	70.93	70.86	70.95	70.61	70.73	69.98	70.56	70.39	70.4	71.03	70.95	71.14	69.87	70.31	70.32	70.42	70.45	70.44	70.53	70.52	70.55	69.73	70.05	70	69.99	70.01	70.03	70.07	70.05	70.09	69.4	69.97	69.82	69.89
Fusobacterium hwasookii	ChDC F300	GCA_001455105.1	64.24	64.62	74.61	81.03	69.64	70.99	70.76	70.46	70.63	70.56	70.73	70.89	70.89	70.89	70.75	70.83	70.5	70.56	69.71	70.31	70.24	70.24	70.7	70.59	70.86	69.55	70.31	70.23	70.26	70.26	70.21	70.4	70.45	70.46	69.52	69.76	69.75	69.79	69.72	69.82	69.85	69.82	69.86	69.39	69.87	69.76	69.9
Fusobacterium nucleatum subsp. polymorphum	KCOM 1232 (= ChDC F37)	GCA_002573625.1	63.06	63.74	74.94	80.75	69.94	70.94	70.74	70.45	70.46	70.64	70.56	70.77	70.78	70.9	70.75	70.83	70.28	70.55	69.84	70.15	70.33	70.32	70.69	70.66	70.92	69.39	69.95	70.07	70	70.01	70	70.04	70.18	70.18	69.53	69.61	69.78	69.56	69.52	69.53	69.52	69.58	69.5	69.29	69.65	69.46	69.72
Fusobacterium nucleatum subsp. polymorphum	KCOM 1002 (=ChDC F175)	GCA_002591555.1	63.1	63.7	74.61	80.37	70.06	70.91	70.71	70.48	70.51	70.45	70.63	70.57	70.61	70.67	70.56	70.64	70.33	70.42	69.86	70.22	70.06	70.07	70.71	70.61	70.85	69.8	69.99	70.2	70.04	70.13	70.28	70.26	70.24	70.25	69.61	69.94	69.89	69.93	69.84	69.82	69.89	69.88	69.92	69.39	69.72	69.7	69.84
Fusobacterium nucleatum subsp. polymorphum	KCOM 1267(=ChDC F290)	GCA_002591475.1	61.04	61.7	74.56	80.53	70.03	70.89	70.51	70.46	70.36	70.59	70.5	70.76	70.76	70.77	70.68	70.78	70.44	70.55	70.08	70.08	70.25	70.25	70.64	70.61	70.64	69.51	69.55	69.77	69.65	69.78	69.67	69.55	69.48	69.48	69.52	69.63	69.68	69.43	69.61	69.58	69.6	69.65	69.65	69.41	69.49	69.52	69.61
Fusobacterium nucleatum subsp. polymorphum	KCOM 1001	GCA_002204435.1	63.66	63.89	74.88	80.57	69.68	71.01	70.71	70.65	70.56	70.62	70.67	70.72	70.71	70.85	70.7	70.75	70.5	70.58	70.01	70.24	70.35	70.35	70.69	70.65	70.66	69.56	70.02	69.97	69.98	69.98	70.14	70.14	70.08	70.06	69.55	69.73	69.71	69.68	69.7	69.7	69.67	69.71	69.72	69.31	69.62	69.68	69.75
Fusobacterium nucleatum subsp. polymorphum	KCOM 1257 (=ChDC F186)	GCA_002591545.1	62.53	63.15	74.83	80.92	70.05	70.98	70.85	70.66	70.62	70.6	70.61	70.93	70.95	70.88	70.99	71.01	70.8	70.64	70.07	70.28	70.45	70.45	71.07	71.03	71.07	69.93	70.36	70.5	70.42	70.4	70.42	70.47	70.5	70.5	69.82	70.05	69.96	69.95	69.93	69.94	70	69.96	70.03	69.49	69.99	69.97	70.1
Fusobacterium nucleatum subsp. polymorphum	KCOM 1265	GCA_002761915.1	62.4	63	74.5	80.85	70.22	71.18	71.04	70.67	70.79	70.65	70.79	70.94	70.94	70.88	70.92	70.95	70.69	70.65	69.95	70.45	70.39	70.39	71.08	71.09	71.09	69.94	70.49	70.62	70.48	70.58	70.7	70.66	70.76	70.76	69.91	70.05	70.07	69.92	69.92	69.96	69.99	70.01	70.01	69.39	69.92	69.9	70.14
Fusobacterium nucleatum subsp. polymorphum	KCOM 1248 (=ChDC F113)	GCA_002591505.1	63.27	64.15	74.67	80.73	69.92	71.04	70.78	70.56	70.69	70.61	70.76	70.75	70.78	70.74	70.75	70.72	70.61	70.43	69.78	70.28	70.23	70.22	70.76	70.8	70.86	69.58	70.27	70.4	70.29	70.33	70.35	70.48	70.44	70.45	69.56	69.73	69.71	69.67	69.59	69.63	69.64	69.65	69.71	69.09	69.52	69.63	69.8
Fusobacterium nucleatum subsp. polymorphum	CM22	GCA_000524395.1	61.13	61.4	74.74	80.37	69.72	70.72	70.31	70.1	70.19	70.14	70.26	70.44	70.43	70.47	70.46	70.52	70.18	70.13	69.91	70.03	69.93	69.93	70.57	70.56	70.65	69.4	69.72	69.64	69.73	69.71	69.86	69.82	69.78	69.8	69.33	69.45	69.4	69.4	69.42	69.41	69.44	69.43	69.45	69.34	69.47	69.36	69.48
Fusobacterium nucleatum subsp. polymorphum	KCOM 1330 (=ChDC F330)	GCA_002591645.1	63.45	63.9	74.95	81	69.83	70.99	70.58	70.35	70.46	70.56	70.55	70.81	70.81	70.81	70.73	70.8	70.52	70.54	69.71	70.18	70.34	70.34	70.74	70.58	70.73	69.68	70.08	70.08	70.19	70.18	70.11	70.23	70.28	70.29	69.59	69.83	69.78	69.67	69.73	69.69	69.67	69.71	69.77	69.22	69.56	69.71	69.84
Fusobacterium nucleatum subsp. polymorphum	KCOM 1271 (=ChDC F305)	GCA_002591515.1	63.35	63.8	74.7	80.69	70	70.87	70.7	70.54	70.53	70.6	70.66	70.8	70.83	70.79	70.75	70.84	70.55	70.7	70.14	70.34	70.62	70.65	70.76	70.73	70.76	69.55	70.04	70.24	70.09	70.08	70.18	70.06	70.29	70.3	69.47	69.37	69.72	69.54	69.34	69.65	69.69	69.63	69.68	69.12	69.48	69.52	69.78
Fusobacterium nucleatum subsp. polymorphum	KCOM 1278 (=ChDC F313)	GCA_002591585.1	62.73	63.33	74.75	80.8	70.04	70.93	70.63	70.64	70.51	70.52	70.65	70.69	70.74	70.73	70.72	70.79	70.52	70.57	69.96	70.23	70.37	70.38	70.88	71.06	71.11	69.79	70.23	70.33	70.27	70.31	70.33	70.31	70.43	70.48	69.7	69.8	69.85	69.72	69.72	69.73	69.79	69.8	69.78	69.39	69.76	69.76	69.9
Fusobacterium nucleatum subsp. polymorphum	ATCC 10953	GCA_000153625.1	60.88	60.88	74.8	80.39	69.96	70.75	70.33	70.36	70.29	70.29	70.34	70.45	70.46	70.44	70.37	70.35	70.28	70.3	69.94	69.97	69.96	69.97	70.61	70.62	70.61	69.31	69.96	69.98	69.96	69.93	70	70.14	70.13	70.13	69.5	69.5	69.6	69.55	69.53	69.56	69.54	69.58	69.58	69.53	69.46	69.51	69.5
Fusobacterium nucleatum subsp. polymorphum	NCTC10562	GCA_001457555.1	64.15	64.51	74.82	80.66	70.13	71.19	70.91	70.72	70.73	70.74	70.89	71.04	71.04	71.06	71.01	71.01	70.85	70.9	70.21	70.51	70.59	70.6	70.97	70.91	70.97	69.84	70.27	70.14	70.25	70.3	70.27	70.53	70.53	70.51	69.84	70	70.02	69.95	70	69.98	69.99	69.99	70.05	69.49	69.88	69.9	69.99
Fusobacterium nucleatum subsp. polymorphum	12230	GCA_003226385.1	61.34	61.87	74.66	80.49	69.78	70.65	70.51	70.18	70.34	70.25	70.46	70.4	70.42	70.38	70.32	70.36	70.15	70.1	69.71	69.88	69.81	69.83	70.63	70.48	70.57	69.37	69.83	69.8	69.95	69.93	69.81	69.91	69.86	69.86	69.39	69.48	69.5	69.54	69.6	69.59	69.56	69.61	69.56	69.27	69.37	69.43	69.6
Fusobacterium nucleatum subsp. polymorphum	12230 MIT 2016	GCA_002417615.1	62.83	62.88	74.86	80.62	69.72	70.94	70.59	70.28	70.4	70.37	70.59	70.49	70.52	70.46	70.42	70.49	70.33	70.22	69.81	70.03	70.03	70.04	70.59	70.53	70.64	69.5	70.01	69.94	70.12	70.17	69.89	70.09	70.09	70.09	69.6	69.73	69.71	69.71	69.77	69.78	69.78	69.79	69.81	69.38	69.53	69.68	69.74
Fusobacterium nucleatum subsp. polymorphum	THCT7E2	THCT7E2	66.99	67.2	74.71	80.95	70.06	71.27	70.61	70.81	70.78	70.91	70.84	70.86	70.89	70.91	70.73	70.78	70.53	70.63	69.89	70.11	70.39	70.41	70.99	71.31	71.14	69.81	70.49	70.46	70.29	70.35	70.39	70.57	70.57	70.58	70.04	70.02	70.18	70.07	70.03	70.04	70.02	70.07	70.13	69.58	70.08	70.17	70.13
Fusobacterium nucleatum subsp. polymorphum	OH5060	GCA_003932835.1	61.82	63.49	74.85	80.31	69.79	70.6	70.34	70.34	70.46	70.42	70.48	70.4	70.4	70.4	70.37	70.38	70.14	70.24	69.82	69.97	69.95	69.97	70.52	70.47	70.51	69.78	70.12	70.01	69.96	69.94	70.15	70.17	70.11	70.11	69.7	69.71	69.65	69.61	69.65	69.68	69.67	69.69	69.73	69.28	69.44	69.34	69.63
Fusobacterium nucleatum subsp. polymorphum	KCOM 1275	GCA_002211625.1	63.22	63.72	74.95	80.67	69.95	70.95	70.71	70.79	70.82	70.96	70.88	70.87	70.88	70.78	70.78	70.88	70.63	70.66	69.8	70.2	70.37	70.39	70.99	70.88	71.06	70.08	70.24	70.3	70.25	70.41	70.36	70.47	70.4	70.39	70.21	70.14	70.09	70.08	70.05	70.11	70.11	70.08	70.15	69.31	69.68	69.85	69.84
Fusobacterium nucleatum subsp. polymorphum	13_3C	GCA_000523555.1	65.68	65.84	74.88	80.64	69.9	70.92	70.63	70.55	70.41	70.46	70.6	70.74	70.77	70.75	70.72	70.72	70.52	70.57	69.92	70.28	70.38	70.4	70.99	70.97	70.96	70.05	70.4	70.18	70.4	70.45	70.4	70.37	70.32	70.33	70.08	70.25	70.24	70.14	70.19	70.22	70.26	70.2	70.22	69.35	69.82	69.93	69.99
Fusobacterium nucleatum subsp. polymorphum	CTI-6	GCA_000479185.1	62.36	62.36	74.85	80.58	69.8	70.63	70.3	70.22	70.43	70.34	70.45	70.42	70.46	70.55	70.41	70.47	70.23	70.25	69.78	69.98	70	70.03	70.8	70.73	70.85	69.63	69.99	69.96	69.94	69.82	69.98	69.93	69.96	69.97	69.68	69.63	69.74	69.69	69.69	69.68	69.73	69.7	69.71	69.61	69.57	69.62	69.7
Fusobacterium nucleatum subsp. polymorphum	KCOM 1260 (=ChDC F218)	GCA_002202115.1	63.76	64.26	74.75	80.79	69.74	71.11	70.64	70.53	70.45	70.57	70.46	70.83	70.86	70.81	70.83	70.82	70.43	70.61	70	70.24	70.56	70.58	71.01	71.1	71.14	70.03	70.42	70.46	70.42	70.55	70.46	70.45	70.47	70.48	70.12	70.14	70.13	69.94	70.05	70.08	70.12	70.1	70.16	69.24	69.77	69.91	69.99
Fusobacterium nucleatum subsp. polymorphum	OBRC1	GCA_000524235.1	61.4	61.54	74.69	80.83	69.73	70.64	70.21	70.29	70.24	70.37	70.33	70.25	70.28	70.3	70.28	70.37	70.19	70.16	69.84	70.06	70.11	70.12	70.6	70.54	70.6	69.37	69.99	69.95	69.93	69.9	69.84	69.94	69.92	69.94	69.41	69.43	69.58	69.47	69.55	69.54	69.55	69.56	69.57	69.37	69.41	69.63	69.49
Fusobacterium nucleatum subsp. polymorphum	KCOM 1274 (=ChDC F309)	GCA_002591465.1	61.49	61.79	74.84	80.69	69.84	70.69	70.35	70.32	70.27	70.36	70.34	70.45	70.47	70.44	70.48	70.42	70.11	70.23	69.87	70.02	70.13	70.15	70.4	70.42	70.44	69.55	70.19	70.12	70.12	70.09	70.07	70.12	70.23	70.23	69.68	69.73	69.75	69.71	69.71	69.7	69.69	69.7	69.75	69.34	69.44	69.49	69.51
Fusobacterium nucleatum subsp. polymorphum	HMSC064B11	GCA_001815715.1	61.52	61.57	74.84	80.63	69.87	70.83	70.28	70.43	70.45	70.55	70.52	70.4	70.45	70.3	70.37	70.31	70.13	70.06	69.91	69.94	70.09	70.11	70.46	70.33	70.48	69.42	70.16	70.13	70.2	70.14	70.03	70.22	70.3	70.28	69.63	69.51	69.6	69.56	69.57	69.56	69.56	69.57	69.61	69.43	69.5	69.6	69.64
Fusobacterium nucleatum subsp. polymorphum	ChDC F306	GCA_001433955.1	62.97	63.22	74.68	80.57	69.84	71.2	70.5	70.63	70.67	70.7	70.69	70.77	70.76	70.77	70.75	70.83	70.38	70.48	69.95	70.21	70.33	70.33	70.93	70.83	71.01	69.87	70.3	70.35	70.4	70.32	70.44	70.45	70.4	70.39	69.95	70.11	70.02	70.03	70.08	70.13	70.11	70.14	70.16	69.35	69.67	69.83	69.75
Fusobacterium nucleatum subsp. polymorphum	THCT15E1	THCT15E1	63.83	64.37	74.83	81.04	70.09	71.19	70.84	70.61	70.62	70.65	70.64	70.71	70.73	70.57	70.64	70.58	70.49	70.59	69.8	70.13	70.49	70.51	70.62	70.57	70.61	69.66	70.3	70.33	70.18	70.24	70.17	70.27	70.38	70.37	69.84	69.92	70.01	69.95	69.99	69.99	69.97	69.99	70.09	69.38	69.88	69.94	69.99
Fusobacterium sp . W1481	W1481	GCA_000493815.1	60.97	61.81	74.39	79.48	69.3	70.13	70.07	70.08	70	70.05	70	70.38	70.39	70.36	70.3	70.31	70.24	70.35	69.88	69.91	70	70.01	70.32	70.35	70.37	69.23	69.84	69.79	69.95	69.91	69.81	69.89	69.95	69.96	69.36	69.48	69.41	69.48	69.4	69.45	69.48	69.45	69.47	69.14	69.48	69.45	69.48
Fusobacterium nucleatum subsp. nucleatum	W7671	GCA_002243405.1	65.41	65.84	74.82	80.22	70.11	71.39	71	71	70.99	71.01	71.05	71.16	71.16	71.07	71.01	71.03	70.87	70.9	69.95	70.57	70.61	70.63	70.96	70.93	71.04	69.59	69.94	69.89	70.09	70.11	70.07	70.1	70.2	70.19	69.79	69.77	69.83	69.79	69.75	69.79	69.76	69.79	69.78	69.1	69.81	69.72	69.95
Fusobacterium nucleatum subsp. nucleatum	ATCC 23726	GCA_003019785.1	66.69	66.99	74.73	80.11	70.03	70.76	70.5	70.61	70.64	70.66	70.81	70.68	70.74	70.61	70.56	70.56	70.49	70.61	69.8	70.07	70.34	70.36	71.13	70.93	71.28	69.73	70.65	70.4	70.43	70.4	70.48	70.52	70.74	70.75	69.84	69.82	69.83	69.84	69.96	69.8	69.82	69.86	69.9	69.34	69.85	70.06	70.2
Fusobacterium nucleatum subsp. nucleatum	CTI-2	GCA_000479265.1	63.12	63.32	74.7	80.03	69.66	70.81	70.3	70.65	70.57	70.67	70.73	70.59	70.62	70.52	70.51	70.53	70.21	70.41	69.83	70.12	70.28	70.31	70.83	70.75	70.96	69.51	70.21	70.04	70.15	70.21	70.28	70.35	70.41	70.41	69.55	69.53	69.48	69.56	69.54	69.52	69.52	69.54	69.56	69.22	69.5	69.59	69.7
Fusobacterium nucleatum subsp. nucleatum	25586	GCA_003019295.1	64.2	64.79	74.88	80.31	69.91	71.05	70.82	70.79	70.68	70.84	70.84	70.95	70.97	70.95	70.77	70.81	70.58	70.68	69.93	70.32	70.43	70.44	71.15	70.99	71.26	69.69	70.37	70.23	70.31	70.35	70.26	70.49	70.45	70.45	69.75	69.7	69.69	69.72	69.8	69.73	69.75	69.72	69.7	69.13	69.74	69.89	70.01
Fusobacterium nucleatum subsp. nucleatum	ChDC F311	GCA_001510735.1	63.41	63.89	74.51	80.21	69.69	70.78	70.24	70.21	70.36	70.33	70.47	70.59	70.65	70.63	70.41	70.49	70.41	70.46	69.54	70.02	70.02	70.04	70.62	70.71	70.85	69.43	70.18	70.06	70.11	70.22	70.1	70.28	70.27	70.29	69.42	69.5	69.49	69.51	69.54	69.47	69.5	69.52	69.54	69.07	69.45	69.58	69.75
Fusobacterium nucleatum subsp. nucleatum	KCOM 1322	GCA_001296165.1	64.15	64.56	74.67	80.29	69.92	70.86	70.52	70.51	70.56	70.64	70.56	70.84	70.85	70.94	70.85	70.82	70.58	70.71	69.99	70.21	70.33	70.35	70.92	70.96	71.12	69.7	70.39	70.21	70.31	70.4	70.31	70.52	70.55	70.55	69.66	69.72	69.68	69.68	69.85	69.68	69.73	69.73	69.72	69.23	69.63	69.89	69.99
Fusobacterium nucleatum subsp. nucleatum	ChDC F317	GCA_002211605.1	62.51	63.06	74.62	79.96	69.56	70.7	70.28	70.39	70.36	70.49	70.44	70.65	70.66	70.77	70.58	70.63	70.36	70.55	69.95	70	70.14	70.16	70.62	70.65	70.71	69.63	70.28	70.1	70.26	70.28	70.23	70.44	70.33	70.35	69.65	69.63	69.62	69.57	69.69	69.63	69.67	69.68	69.64	69.37	69.58	69.81	69.89
Fusobacterium nucleatum subsp. vincentii	ATCC 51190	GCA_000279975.1	63.3	63.33	75.03	79.96	70.1	71.16	70.77	70.88	70.91	71	70.89	70.8	70.8	70.93	70.86	70.85	70.71	70.76	70.34	70.37	70.49	70.51	70.81	70.7	70.81	69.56	69.94	69.93	70.01	70.13	70.14	70.08	70.04	70.04	69.67	69.68	69.64	69.67	69.65	69.67	69.61	69.64	69.68	69.44	69.69	69.68	69.82
Fusobacterium nucleatum subsp. vincentii	CM21	GCA_000517705.1	63.54	64.22	74.77	79.53	69.54	70.24	70.07	70.28	70.3	70.41	70.4	70.29	70.3	70.17	70.25	70.24	70.03	70.03	69.53	69.5	69.71	69.73	70.39	70.37	70.42	69.39	70.02	69.87	69.95	69.93	70.02	69.94	69.76	69.74	69.4	69.37	69.54	69.28	69.27	69.29	69.27	69.29	69.28	69.39	69.36	69.41	69.48
Fusobacterium nucleatum subsp. vincentii	AB1	GCA_001854465.1	62.51	62.62	75.09	79.91	69.71	70.55	70.44	70.37	70.39	70.5	70.54	70.39	70.41	70.31	70.34	70.31	70.05	70.18	69.73	69.71	69.79	69.81	70.53	70.42	70.56	69.46	70.02	69.9	69.93	69.92	70.08	70.06	70	69.99	69.41	69.33	69.45	69.33	69.31	69.32	69.3	69.32	69.33	69.39	69.29	69.29	69.38
Fusobacterium nucleatum subsp. vincentii	NCTC11326	GCA_900450795.1	65.1	65.36	74.99	80.11	70.03	71.09	71.02	70.88	70.88	71	71.01	71.07	71.11	71.08	71.04	70.97	70.64	70.83	70.04	70.36	70.58	70.59	71.41	71.21	71.44	70.08	70.5	70.32	70.44	70.5	70.35	70.59	70.4	70.4	70.02	69.93	70.05	70.02	70.06	70.06	70.08	70.04	70.07	69.55	69.94	70	70.13
Fusobacterium nucleatum subsp. vincentii	CTI-7	GCA_000479205.1	63.58	63.98	74.85	79.83	69.88	70.84	70.6	70.56	70.52	70.56	70.63	70.65	70.66	70.53	70.62	70.52	70.27	70.34	69.81	69.96	70.1	70.13	70.7	70.74	70.72	69.72	70.19	70.11	70.13	70.16	70.18	70.2	69.98	69.98	69.78	69.74	69.9	69.61	69.69	69.71	69.72	69.71	69.71	69.59	69.72	69.72	69.85
Fusobacterium nucleatum subsp. vincentii	4_1_13	GCA_000158255.2	62.97	62.97	74.61	79.92	69.74	70.72	70.21	70.52	70.67	70.71	70.79	70.44	70.45	70.49	70.46	70.46	70.24	70.38	69.65	69.88	69.83	69.85	70.67	70.54	70.69	69.56	70.45	70.36	70.42	70.44	70.47	70.54	70.52	70.56	69.73	69.7	69.67	69.74	69.76	69.73	69.72	69.74	69.75	69.58	69.71	69.79	69.88
Fusobacterium nucleatum subsp. vincentii	3_1_36A2	GCA_000162235.2	63.9	64.7	74.5	80.13	69.78	70.95	70.59	70.8	70.73	70.94	70.9	70.66	70.67	70.88	70.65	70.67	70.48	70.48	69.86	70.14	70.31	70.33	70.68	70.62	70.7	69.64	70.25	70.33	70.25	70.36	70.25	70.39	70.43	70.44	69.73	69.66	69.68	69.64	69.63	69.7	69.69	69.73	69.71	69.12	69.61	69.63	69.8
Fusobacterium nucleatum subsp. vincentii	CC53	GCA_000347315.1	62.13	62.6	74.82	79.91	69.73	70.54	70.28	70.25	70.24	70.4	70.32	70.39	70.43	70.49	70.31	70.37	69.94	70.15	69.87	69.91	70.05	70.08	70.72	70.56	70.67	69.52	70.25	70.25	70.21	70.21	70.35	70.41	70.35	70.35	69.66	69.54	69.58	69.61	69.58	69.61	69.59	69.63	69.62	69.41	69.52	69.69	69.64
Fusobacterium nucleatum subsp. vincentii	HMSC064B12	GCA_001810995.1	63.29	63.57	74.66	80.07	69.83	70.83	70.32	70.42	70.35	70.6	70.48	70.68	70.69	70.82	70.69	70.69	70.28	70.46	70.06	70.07	70.22	70.22	70.81	70.91	70.87	69.66	70.4	70.3	70.32	70.32	70.32	70.54	70.58	70.6	69.93	69.78	69.84	69.75	69.77	69.87	69.87	69.89	69.89	69.56	69.77	69.81	69.79
Fusobacterium nucleatum subsp. vincentii	KCOM 2880	GCA_002749995.1	63.87	64.57	74.77	80.17	69.89	70.97	70.87	70.75	70.72	70.93	70.82	70.96	70.95	71.1	70.89	70.91	70.66	70.74	69.86	70.24	70.32	70.34	71.1	71.02	71.27	69.81	70.3	70.26	70.35	70.48	70.32	70.37	70.4	70.4	69.97	69.93	69.9	70	69.97	69.97	70	69.96	70	69.34	69.92	69.99	70.08
Fusobacterium nucleatum subsp. vincentii	3_1_27	GCA_000163915.2	64.12	64.81	74.93	80.29	69.92	71.03	70.81	71.08	71.15	71.25	71.2	70.92	70.95	70.92	70.89	70.9	70.63	70.71	70.02	70.44	70.61	70.63	71.02	70.93	71.07	69.9	70.74	70.7	70.67	70.65	70.73	70.8	71	70.98	70.1	69.99	70.01	70.01	69.97	69.96	69.97	69.99	70.05	69.49	70.1	70.14	70.2
Fusobacterium nucleatum subsp. vincentii	KCOM 2931	GCA_002764055.1	65.46	65.69	74.71	80.05	69.92	70.96	70.68	70.73	70.8	70.79	70.9	70.64	70.71	70.68	70.61	70.63	70.41	70.59	69.75	70	70.28	70.29	70.81	70.69	70.81	69.65	70.27	70.23	70.35	70.36	70.41	70.38	70.46	70.47	69.79	69.81	69.67	69.72	69.77	69.76	69.73	69.77	69.81	69.33	69.65	69.71	69.8
Fusobacterium nucleatum subsp. vincentii	THCT14A3	THCT14A3	64.29	64.87	74.82	80.19	69.92	71.16	70.79	70.71	70.76	70.84	70.94	70.97	70.98	70.91	70.94	70.95	70.67	70.74	70.03	70.35	70.46	70.46	70.94	70.95	71.05	69.73	70.29	70.46	70.34	70.39	70.35	70.49	70.55	70.56	69.9	69.97	69.84	69.88	69.82	69.84	69.87	69.86	69.89	69.34	69.94	69.9	70
Fusobacterium nucleatum subsp. animalis	D11	GCA_000158535.2	60.2	60.2	74.93	79.79	69.48	70.32	70.07	70.21	70.27	70.15	70.33	70.36	70.37	70.35	70.27	70.38	69.91	70.05	69.69	69.74	69.69	69.71	70.3	70.3	70.38	69.21	69.88	69.81	69.98	69.99	69.89	69.87	69.82	69.83	69.38	69.33	69.4	69.23	69.29	69.33	69.31	69.35	69.35	69.25	69.29	69.38	69.44
Fusobacterium nucleatum subsp. animalis	ChDC F324	GCA_000455985.1	61.84	61.84	74.77	79.94	69.3	70.34	69.97	70.1	69.99	69.95	70.06	70.48	70.49	70.47	70.45	70.54	70.26	70.13	69.91	69.71	69.85	69.88	70.34	70.28	70.36	69.19	69.59	69.64	69.69	69.65	69.53	69.56	69.65	69.64	69.44	69.3	69.39	69.27	69.38	69.34	69.35	69.34	69.35	69.32	69.29	69.47	69.52
Fusobacterium nucleatum subsp. animalis	MJR7757B	GCA_001546435.1	60.66	60.74	75.01	80.38	69.84	70.76	70.28	70.2	70.29	70.36	70.36	70.54	70.53	70.63	70.49	70.49	70.27	70.27	69.79	69.94	70	70.03	70.83	70.87	70.85	69.84	70.49	70.42	70.39	70.43	70.48	70.5	70.45	70.48	69.89	69.91	69.94	69.87	69.9	69.92	69.94	69.96	69.94	69.57	69.56	69.81	69.77
Fusobacterium nucleatum subsp. animalis	KCOM 1325	GCA_001296145.1	62.4	62.97	74.79	80.24	69.66	70.83	70.47	70.31	70.27	70.31	70.44	70.54	70.56	70.57	70.48	70.6	70.56	70.44	69.79	69.96	70.11	70.14	70.72	70.72	70.81	69.66	69.88	69.94	69.8	69.95	69.84	69.92	70.01	70.01	69.68	69.74	69.77	69.54	69.63	69.58	69.63	69.59	69.72	69.35	69.61	69.75	69.85
Fusobacterium nucleatum subsp. animalis	CTI-1	GCA_000479285.1	62.05	62.41	74.65	80.01	69.8	70.71	70.2	70.68	70.65	70.62	70.71	70.52	70.55	70.42	70.49	70.58	70.27	70.36	69.72	70.02	70.02	70.03	70.46	70.45	70.56	69.24	69.73	69.69	69.82	69.88	69.9	69.89	69.86	69.85	69.49	69.46	69.52	69.45	69.42	69.47	69.45	69.45	69.49	69.25	69.38	69.47	69.6
Fusobacterium nucleatum subsp. animalis	F0401	GCA_000234075.2	63.99	64.5	74.87	80.15	70.02	71.06	70.61	70.93	71.07	70.91	71.13	70.77	70.81	70.71	70.68	70.76	70.58	70.71	69.86	70.4	70.31	70.34	70.73	70.79	70.9	69.7	69.98	70.03	70.02	70.06	70.19	70.14	70.21	70.22	69.8	69.81	69.84	69.81	69.83	69.85	69.87	69.81	69.86	69.38	69.91	69.71	69.81
Fusobacterium nucleatum subsp. animalis	7_1	GCA_000158275.2	64.04	64.71	74.87	80.23	70.01	71.08	70.72	70.91	71.06	70.89	71.16	70.81	70.84	70.77	70.74	70.78	70.62	70.69	69.89	70.43	70.37	70.39	70.61	70.75	70.87	69.76	70.05	70	70.05	70.14	70.17	70.17	70.18	70.19	69.91	69.89	69.93	69.94	69.95	69.97	70	69.92	69.99	69.46	69.96	69.76	69.97
Fusobacterium nucleatum subsp. animalis	P2_CP	GCA_002762005.1	61.73	61.82	74.74	80.11	69.41	70.55	70.06	69.98	69.99	70.06	70.09	70.41	70.41	70.32	70.28	70.3	70.21	70.28	69.62	69.66	69.78	69.8	70.47	70.31	70.45	69.1	69.8	69.73	69.66	69.65	69.72	69.74	69.78	69.77	69.37	69.16	69.29	69.19	69.23	69.25	69.22	69.25	69.24	69.14	69.25	69.28	69.4
Fusobacterium nucleatum subsp. animalis	P2_LM	GCA_002762015.1	61.34	61.36	74.78	80.07	69.69	70.56	70.12	70.12	70.07	70.1	70.14	70.4	70.4	70.25	70.3	70.3	70.15	70.27	69.66	69.7	69.89	69.92	70.65	70.4	70.56	69.22	69.83	69.82	69.75	69.76	69.78	69.87	69.88	69.87	69.55	69.35	69.39	69.37	69.42	69.47	69.47	69.47	69.46	69.29	69.41	69.52	69.61
Fusobacterium nucleatum subsp. animalis	UMB0249	GCA_002884895.1	60.42	60.52	74.57	79.93	69.67	70.38	70.24	70.22	70.17	70.4	70.32	70.36	70.38	70.39	70.27	70.26	70.14	70.26	69.7	69.71	69.73	69.74	70.34	70.35	70.34	69.31	70.02	69.98	69.95	69.89	70.1	70.23	70.22	70.21	69.34	69.21	69.29	69.33	69.36	69.37	69.38	69.39	69.39	69.22	69.35	69.36	69.44
Fusobacterium nucleatum subsp. animalis	11_3_2	GCA_000218655.1	62.14	62.5	74.36	79.92	69.55	70.61	69.97	70	70.02	69.88	70.19	70.47	70.47	70.28	70.28	70.33	70.22	70.24	69.54	69.59	69.82	69.83	70.57	70.51	70.58	69.66	70.24	70.15	70.14	70.17	70.16	70.45	70.48	70.47	69.7	69.68	69.66	69.89	69.86	69.85	69.91	69.89	69.95	69.58	69.74	69.83	69.82
Fusobacterium nucleatum subsp. animalis	CM1	GCA_000524215.1	60.55	60.94	74.93	80.13	69.5	70.77	70.11	70.54	70.42	70.5	70.56	70.54	70.56	70.49	70.5	70.51	70.34	70.33	69.94	69.97	70.16	70.17	70.53	70.49	70.61	69.51	70.22	70.33	70.27	70.25	70.38	70.48	70.57	70.57	69.66	69.64	69.56	69.64	69.66	69.71	69.68	69.72	69.74	69.55	69.58	69.76	69.66
Fusobacterium nucleatum subsp. animalis	KCOM 1280 (= ChDC F318)	GCA_002573475.1	64.17	64.84	74.74	80.26	69.57	71.12	70.29	70.42	70.52	70.56	70.58	70.75	70.76	70.78	70.78	70.67	70.62	70.56	69.56	69.95	70.08	70.08	70.69	70.52	70.79	69.47	70.2	70.14	70.09	70.2	70.28	70.28	70.26	70.25	69.72	69.64	69.76	69.52	69.55	69.56	69.62	69.65	69.69	69.17	69.5	69.73	69.83
Fusobacterium nucleatum subsp. animalis	KCOM 1279	GCA_001296085.1	62.37	62.76	74.91	80	69.68	70.79	70.33	70.4	70.45	70.42	70.44	70.62	70.64	70.53	70.45	70.51	70.52	70.4	69.51	69.73	70.03	70.05	70.77	70.61	70.7	69.63	70.18	70.15	70.11	70.1	70.31	70.3	70.3	70.29	69.8	69.62	69.69	69.58	69.69	69.68	69.68	69.71	69.7	69.22	69.55	69.74	69.75
Fusobacterium nucleatum subsp. animalis	THCT5A4	THCT5A4	63.42	64.33	74.79	80.19	69.81	71.11	70.71	70.54	70.74	70.71	70.82	71.07	71.07	71.05	71.02	71.02	70.89	70.9	69.84	70.19	70.29	70.31	70.98	70.73	71.02	69.69	70.56	70.45	70.38	70.37	70.37	70.64	70.72	70.72	69.84	69.72	69.81	69.77	69.76	69.77	69.84	69.81	69.91	69.35	69.76	69.85	70.04
Fusobacterium nucleatum subsp. animalis	THCT7A2	THCT7A2	63.62	64.04	74.73	80.17	69.75	70.87	70.41	70.62	70.51	70.57	70.62	70.74	70.77	70.7	70.67	70.66	70.72	70.65	69.81	70.1	70.3	70.33	70.9	71.08	70.98	69.56	70.61	70.32	70.26	70.31	70.29	70.35	70.36	70.35	69.79	69.73	69.75	69.68	69.68	69.69	69.67	69.73	69.73	69.22	69.68	69.83	69.85
Fusobacterium nucleatum subsp. animalis	21_1A	GCA_000218645.2	65.64	65.86	74.8	80.12	70.01	71.01	70.7	70.56	70.74	70.66	70.83	70.84	70.87	70.78	70.79	70.78	70.56	70.71	69.64	70.17	70.21	70.23	70.9	70.79	70.85	69.71	69.85	69.94	69.93	70.04	69.96	69.96	70.08	70.06	69.79	69.81	69.9	69.87	69.93	69.9	69.91	69.94	69.96	69.21	69.74	69.87	69.99
Fusobacterium nucleatum subsp. animalis	HMSC065F01	GCA_001813745.1	61.14	61.3	74.76	79.95	69.75	70.71	70.2	70.16	70.11	70.17	70.24	70.49	70.5	70.38	70.48	70.44	70.11	70.24	69.84	69.9	70.01	70.04	70.84	70.79	70.78	69.47	69.74	69.78	69.82	69.94	69.82	69.94	69.91	69.89	69.71	69.54	69.59	69.61	69.67	69.65	69.69	69.65	69.65	69.38	69.59	69.62	69.71
Fusobacterium nucleatum subsp. animalis	CTI-3	GCA_000479245.1	62.77	62.98	74.75	80.07	69.57	70.65	70.16	70.19	70.24	70.25	70.27	70.44	70.47	70.54	70.49	70.41	70.3	70.33	69.64	69.74	69.89	69.91	70.53	70.47	70.47	69.33	69.79	69.81	69.8	69.76	69.86	69.84	69.87	69.86	69.59	69.49	69.57	69.52	69.5	69.54	69.55	69.57	69.59	69.31	69.48	69.55	69.64
Fusobacterium nucleatum subsp. animalis	4_8	GCA_000400875.1	64.66	65.09	74.77	80.14	70.13	71.08	70.61	70.52	70.51	70.56	70.66	70.82	70.87	70.75	70.78	70.84	70.55	70.57	69.83	70.24	70.26	70.26	70.93	70.78	70.85	69.78	70.06	70.05	70.11	70.27	70.29	70.39	70.46	70.45	69.85	69.79	69.73	69.88	69.78	69.77	69.79	69.82	69.89	69.29	69.76	69.76	69.94
Fusobacterium nucleatum subsp. animalis	3_1_33	GCA_000162355.2	63.97	64.55	74.69	80.3	70.16	71.34	70.75	71	71.03	71.04	71.15	71.15	71.18	70.96	71	71.06	70.78	70.79	69.99	70.43	70.49	70.5	71.01	71.04	71.09	69.98	70.38	70.38	70.42	70.49	70.49	70.6	70.72	70.71	70.07	69.95	69.94	69.98	70	69.94	69.97	69.96	70.07	69.4	69.96	70	70.16
Fusobacterium nucleatum subsp. animalis	CTI-5	GCA_000479225.1	61.49	61.96	75.09	80.13	69.62	70.66	69.9	70.13	70.18	70.23	70.25	70.54	70.56	70.37	70.5	70.45	70.15	70.29	69.79	69.87	70	70.01	70.56	70.72	70.7	69.57	69.72	69.87	69.88	69.85	69.9	69.88	69.85	69.86	69.6	69.74	69.7	69.5	69.6	69.64	69.61	69.63	69.66	69.48	69.52	69.66	69.63
Fusobacterium nucleatum subsp. animalis	F0419	GCA_000273605.1	64.81	65.21	74.76	80.44	69.94	70.96	70.46	70.47	70.58	70.53	70.68	70.84	70.84	70.77	70.74	70.65	70.58	70.67	69.76	70.21	70.33	70.34	70.76	70.68	70.82	69.67	70.25	70.21	70.28	70.25	70.23	70.42	70.43	70.42	70.09	69.88	70.04	69.92	69.94	69.97	69.95	69.99	70.01	69.37	69.86	70.04	70.17
Fusobacterium nucleatum subsp. animalis	THCT6B3	THCT6B3	63.7	64.38	74.69	80.17	70.14	71.05	70.58	70.57	70.59	70.62	70.6	70.7	70.71	70.72	70.69	70.72	70.44	70.56	69.82	70.16	70.23	70.25	70.93	70.86	71	69.8	70.27	70.32	70.18	70.21	70.32	70.44	70.45	70.47	70.01	69.8	69.9	69.96	69.89	69.91	69.95	69.93	69.95	69.35	69.92	69.88	69.98
[truncated: 110 more columns]
