# Supplementary material for: Profiling Fusobacterium infection at high taxonomic resolution reveals lineage-specific correlations in colorectal cancer
Source: Nat Commun. 2022 Jun 9;13:3336. doi: 10.1038/s41467-022-30957-6 (PMC9184491; doi:10.1038/s41467-022-30957-6)
Supplement: Supplementary file 5 — Supplementary Data 3 [file 41467_2022_30957_MOESM5_ESM.xlsx]

## Sheet: S3
Dataset S3. FrpoB-seq results in the tissue and faecal samples.
Note: Newly defined species are highlighted in red
Note: All sample names provided here do not contain any patient/subject identifiable information.
Note: Faecal samples also included for metagenomic sequencing are highlighted in red as well
Tissue samples (In a sample name, T means tumour tissue while N means normal tissue, the remianing part is subject ID)
Sample	P4N	P6N	P8N	P13N	P19N	P39N	P45N	P60N	P71N	P82N	P88N	P91N	P92N	P98N	P99N	P100N	P109N	P115N	P119N	P129N	P150N	P155N	P94N	P114N	P112N	P116N	P117N	P132N	P137N	P28N	P121N	P73N	P147N	P35N	P44N	P46N	P47N	P120N	P125N	P138N	P23N	P3N	P10N	P134N	P30N	P38N	P41N	P61N	P62N
Type	Normal	Normal	Normal	Normal	Normal	Normal	Normal	Normal	Normal	Normal	Normal	Normal	Normal	Normal	Normal	Normal	Normal	Normal	Normal	Normal	Normal	Normal	Normal	Normal	Normal	Normal	Normal	Normal	Normal	Normal	Normal	Normal	Normal	Normal	Normal	Normal	Normal	Normal	Normal	Normal	Normal	Normal	Normal	Normal	Normal	Normal	Normal	Normal	Normal
Percengtage (%) in Fusobacterium community
Species
F. mortiferum	80.8608	0.115277	0.0799633	82.6504	32.0078	99.8819	0.00503854	0.185029	0	92.9566	0.070922	0.0979466	0.0068764	0.00519534	0.150906	0	97.5777	21.4576	45.4772	3.4654	0	0	90.4976	0	97.523	98.927	0	0.00169474	98.3357	0	0	99.9477	98.9451	98.7414	0	94.8985	100	0.00170777	0	99.9899	100	0	99.0777	100	0.00168908	0.168123	0	99.7109	94.8785
F. varium	0	0	0	0	0	0	0	0	0	0	0	0	0	0	0	0	0	0	0	0	0	0	0	0	0	0	0	0	0	0	0	0	0	0	0	0	0	0	0	0	0	0	0	0	0	0	0	0	0
F. nucleatum subsp. animalis	0.00169854	99.6311	0	0.0926104	13.7774	0.0052125	0.0218337	18.7267	0.00178705	0	0	0	0.395393	0.968066	0	1.08111	2.11972	0	0	0	0.49955	51.8033	0	0	0	0.0846196	14.3768	0.00169474	0	0.355908	0	0	0.00165865	0.179315	0.0166836	0	0	0	13.7697	0.0100668	0	0.698228	0	0	0.0371597	0	18.1585	0	0.0134246
Fusobacterium sp. oral taxon 370	1.48283	0.00886745	0.0187148	10.8616	0.00512234	0.112937	0	0.0176218	0.032167	6.79885	0.167173	0.0103102	0.692797	0.0606124	0.0070189	9.38327	0.215017	53.6933	0.169401	56.3436	0	0.319618	0.0487559	0	0.00342132	0	0.0878565	0.0440633	0.143766	0	0	0.0438375	0.06137	0.191156	0.328667	0	0	13.3035	86.0421	0	0	0	0.0592297	0	0.282076	0	0	0.287371	0.157739
F. nucleatum subsp. polymorphum	0.00169854	0.0851275	37.741	0	0.0187819	0	0	0	1.20984	0.00531576	0.910165	0.00343672	0.522606	0	0	6.28683	0	0	0	0	0	0	0.257229	0.117721	0.00684264	0.00338478	0.00351426	0.0118632	0	1.36515	99.5006	0	0	0	0	0.00339645	0	0.58918	0.0525433	0	0	0	0	0	0.0118235	0	4.25099	0	0.248355
F. ulcerans	0	0	0.00170135	0.0419368	0.0443936	0	0.982516	81.0531	0.184067	0.0106315	0.0506586	31.2828	48.4133	89.0863	99.8403	0	0.00380561	0.0613853	12.5875	0	96.3689	0	9.07364	99.6349	2.46506	0.115083	85.3596	98.8137	1.52053	0.00167093	0	0.00168606	0.990214	0	99.5128	4.91297	0	0	0	0	0	3.56182	0	0	69.8027	99.8267	77.5905	0.00171054	3.3377
F. nucleatum subsp. vincentii	0.0900228	0	0.0119094	5.17046	0	0	5.2552	0.00176218	66.2836	0.00177192	0.00168862	0.568777	0	0.00346356	0	1.18358	0	0.0869625	0	0	3.13153	0	0.12273	0.124546	0	0	0.00175713	0	0	0.0618243	0.00171609	0	0	0	0	0	0	1.13567	0	0	0	0	0	0	5.80704	0	0	0	0.00503423
Fusobacterium sp. Fv113-g1	0	0	0	0	0	0	0	0	0	0	0	0	0	0	0	0	0	0	0	0	0	0	0	0	0	0	0	0	0	0	0	0	0	0	0	0	0	0	0	0	0	0	0	0	0	0	0	0	0
F. periodonticum	0	0	0	0	0	0	0	0	0	0	0	0	0	0	0	0	0	0	0	0	0	0	0	0	0	0	0	0	0	0	0	0	0	0	0	0	0	0	0	0	0	0	0	0	0	0	0	0	0
F. gonidiaformans	0	0	0	0	0.00170745	0	0	0	0	0	0	0.00343672	0.0653258	0.00173178	0	0	0	0.00170515	1.30681	40.191	0	0	0	0	0	0.868197	0	0	0	0	0	0	0	0	0	0	0	0.553316	0	0	0	0	0	0	0	0	0	0	0
Fusobacterium sp. B1_Otu6	0.0220811	0.15252	61.9851	0.00174737	0.0409787	0	0	0	7.60392	0.00177192	0.00675447	0.475986	43.299	0	0	54.9316	0	0	0.00172858	0	0	47.8771	0	0.0136488	0	0	0.00175713	0	0	0	0.497666	0	0	0	0	0	0	0	0.0983068	0	0	0	0	0	0.0067563	0	0	0	0
Fusobacterium sp. B2_Otu21	0.0305738	0	0.00680538	0.894651	0	0	93.7085	0	24.0913	0	0.0253293	0	0	0.00173178	0.00175472	0	0.0304449	8.50868	0	0	0	0	0	0	0	0	0.00175713	1.12531	0	0.304109	0	0	0.00165865	0	0	0.185107	0	0	0.00677978	0	0	95.7331	0	0	23.5846	0.00519967	0	0	1.35756
F. nucleatum subsp. nucleatum	0.00169854	0.00532047	0.0102081	0.202694	54.097	0	0	0	0.0553987	0	0	0	0	0	0	27.1148	0	0	0	0	0	0	0	0.109191	0	0	0	0	0	0	0	0	0	0	0	0	0	0	0	0	0	0	0	0	0.00337815	0	0	0	0
F. necrophorum subsp. funduliforme	0	0.00177349	0.137809	0.00174737	0	0	0.00167951	0.00352435	0	0.223262	98.6626	0.0704528	0	0	0	0	0	0.0306926	40.4574	0	0	0	0	0	0	0	0	0	0	0	0	0	0	0	0	0	0	0	0	0	0	0	0	0	0	0	0	0	0
Fusobacterium sp. B2_Otu4	17.5086	0	0	0	0	0	0	0	0	0	0	0	0	0	0	0	0	0	0	0	0	0	0	0	0	0	0	0	0	97.9113	0	0	0	0	0	0	0	0	0	0	0	0	0	0	0	0	0	0	0
Fusobacterium sp. B1_Otu45	0	0	0	0	0	0	0	0	0	0	0.0320838	0	0	0.00346356	0	0	0.0532785	16.1563	0	0	0	0	0	0	0	0	0	0	0	0	0	0	0	0	0	0	0	0	0	0	0	0	0	0	0	0	0	0	0
Fusobacterium sp. clos_1_1	0	0	0	0	0	0	0	0	0	0	0	0	0	0	0	0	0	0	0	0	0	0	0	0	0.00171066	0.00169239	0.163413	0	0	0	0	0	0	0	0	0	0	84.0102	0	0	0	0	0	0	0	0	0	0	0
F. hwasookii	0	0	0	0	0	0	0.0201542	0	0	0	0	0	0	9.86942	0	0	0	0	0	0	0	0	0	0	0	0	0.00351426	0	0	0	0	0.00674423	0	0.888114	0.140142	0	0	0.404741	0	0	0	0	0	0	0	0	0	0	0.00167808
F. pseudoperiodonticum	0	0	0	0	0	0	0	0	0	0	0	0	0	0	0	0	0	0	0	0	0	0	0	0	0	0	0	0	0	0	0	0	0	0	0	0	0	0	0	0	0	0	0	0	0	0	0	0	0
F. necrophorum (undefined subsp.)	0	0	0	0	0	0	0	0	0	0	0	0	0	0	0	0	0	0	0	0	0	0	0	0	0	0	0	0	0	0	0	0	0	0	0	0	0	0	0	0	0	0	0	0	0	0	0	0	0
Fusobacterium sp. B3_Otu142	0	0	0	0	0	0	0	0	0	0	0	0	0	0	0	0	0	0	0	0	0	0	0	0	0	0	0	0	0	0	0	0	0	0	0	0	0	0	0	0	0	0	0	0	0	0	0	0	0
Fusobacterium sp. B2_Otu12	0	0	0	0.0803788	0	0	0	0.00176218	0	0.00177192	0.0726106	67.4663	0	0	0	0	0	0	0	0	0	0	0	0	0	0	0	0	0	0	0	0	0	0	0	0	0	0	0	0	0	0	0	0	0	0	0	0	0
Fusobacterium sp. B3_Otu102	0	0	0	0	0	0	0	0	0	0	0	0	0	0	0	0	0	0	0	0	0	0	0	0	0	0	0	0	0	0	0	0	0	0	0	0	0	0	0	0	0	0	0	0	0	0	0	0	0
Fusobacterium sp. B1_Otu46	0	0	0	0	0.00170745	0	0	0	0	0	0	0	0	0	0	0	0	0	0	0	0	0	0	0	0	0	0	0	0	0	0	0	0	0	0	0	0	0	0	0	0	0	0	0	0	0	0	0	0
Fusobacterium sp. B3_Otu19	0	0	0	0	0	0	0	0	0	0	0	0	0	0	0	0	0	0	0	0	0	0	0	0	0	0	0	0	0	0	0	0	0	0	0	0	0	0	0	0	0	0	0	0	0	0	0	0	0
Fusobacterium sp. B2_Otu17	0	0	0	0	0.00512234	0	0	0	0	0	0	0.018902	6.4535	0	0	0	0	0	0	0	0	0	0	0	0	0	0	0	0	0	0	0	0	0	0	0	0	0	0	0	0	0	0	0	0	0	0	0	0
Fusobacterium sp. B3_Otu22	0	0	0	0	0	0	0	0	0	0	0	0	0	0	0	0	0	0	0	0	0	0	0	0	0	0	0	0	0	0	0	0	0	0	0	0	0	0	0	0	0	0	0	0	0	0	0	0	0
Fusobacterium sp. B2_Otu25	0	0	0.00680538	0	0	0	0	0	0	0	0	0	0.144404	0	0	0.00853956	0	0	0	0	0	0	0	0	0	0	0	0	0	0	0	0	0	0	0	0	0	0.00170777	0	0	0	0	0	0	0.457739	0	0	0	0
Fusobacterium sp. B3_Otu12	0	0	0	0	0	0	0	0	0	0	0	0	0	0	0	0	0	0	0	0	0	0	0	0	0	0	0	0	0	0	0	0	0	0	0	0	0	0	0	0	0	0	0	0	0	0	0	0	0
Fusobacterium sp . W1481	0	0	0	0	0	0	0	0	0	0	0	0	0	0	0	0	0	0	0	0	0	0	0	0	0	0	0	0.00169474	0	0	0	0	0	0	0	0	0	0	0	0	0	0	0	0	0	0	0	0	0
Fusobacterium sp. B2_Otu19	0	0	0	0	0	0	0	0	0	0	0	0	0	0	0	0	0	0	0	0	0	0	0	0	0	0	0	0	0	0	0	0	0	0	0	0	0	0	0	0	0	0	0.863061	0	0	0	0	0	0
Fusobacterium sp. B2_Otu24	0	0	0	0	0	0	0	0	0.530755	0	0	0	0	0	0	0	0	0	0	0	0	0	0	0	0	0	0	0	0	0	0	0	0	0	0	0	0	0	0	0	0	0	0	0	0	0	0	0	0
Fusobacterium sp. B3_Otu21	0	0	0	0	0	0	0	0	0	0	0	0	0	0	0	0	0	0	0	0	0	0	0	0	0	0	0	0	0	0	0	0	0	0	0	0	0	0	0	0	0	0	0	0	0	0	0	0	0
Fusobacterium sp. B4_OTU835	0	0	0	0	0	0	0	0	0	0	0	0	0	0	0	0	0	0	0	0	0	0	0	0	0	0	0	0	0	0	0	0	0	0	0	0	0	0	0	0	0	0	0	0	0	0	0	0	0
Fusobacterium sp. B1_Otu14	0	0	0	0	0	0	0	0	0	0	0	0	0	0	0	0	0	0	0	0	0	0	0	0	0	0	0	0	0	0	0	0	0	0	0	0	0	0	0	0	0	0	0	0	0	0	0	0	0
Fusobacterium sp. B3_Otu42	0	0	0	0	0	0	0	0	0	0	0	0	0	0	0	0	0	0	0	0	0	0	0	0	0	0	0	0	0	0	0	0	0	0	0	0	0	0	0	0	0	0	0	0	0	0	0	0	0
Fusobacterium sp. B2_Otu44	0	0	0	0	0	0	0	0	0	0	0	0	0	0	0	0	0	0	0	0	0	0	0	0	0	0	0	0	0	0	0	0	0	0	0	0	0	0	0.030509	0	0	0	0	0	0	0	0	0	0
Fusobacterium sp. B4_OTU5130	0	0	0	0	0	0	0	0	0	0	0	0	0	0	0	0	0	0	0	0	0	0	0	0	0	0	0	0	0	0	0	0	0	0	0	0	0	0	0	0	0	0	0	0	0	0	0	0	0
Fusobacterium sp. B3_Otu100	0	0	0	0	0	0	0	0	0	0	0	0	0	0	0	0	0	0	0	0	0	0	0	0	0	0	0	0	0	0	0	0	0	0	0	0	0	0	0	0	0	0	0	0	0	0	0	0	0
Fusobacterium sp. B2_Otu20	0	0	0	0	0	0	0	0	0	0	0	0	0	0	0	0.00683165	0	0	0	0	0	0	0	0	0	0	0	0	0	0	0	0	0	0	0	0	0	0	0	0	0	0	0	0	0	0	0	0	0
Fusobacterium sp. B3_Otu209	0	0	0	0	0	0	0	0	0	0	0	0	0	0	0	0	0	0	0	0	0	0	0	0	0	0	0	0	0	0	0	0	0	0	0	0	0	0	0	0	0	0	0	0	0	0	0	0	0
Fusobacterium sp. B3_Otu121	0	0	0	0	0	0	0	0	0	0	0	0	0	0	0	0	0	0	0	0	0	0	0	0	0	0	0	0	0	0	0	0	0	0	0	0	0	0	0	0	0	0	0	0	0	0	0	0	0
Fusobacterium sp. B3_Otu158	0	0	0	0	0	0	0	0	0	0	0	0	0	0	0	0	0	0	0	0	0	0	0	0	0	0	0	0	0	0	0	0	0	0	0	0	0	0	0	0	0	0	0	0	0	0	0	0	0
F. massiliense	0	0	0	0	0	0	0	0	0	0	0	0	0	0	0	0	0	0	0	0	0	0	0	0	0	0	0	0	0	0	0	0	0	0	0	0	0	0	0	0	0	0	0	0	0	0	0	0	0
Fusobacterium sp. B4_OTU906	0	0	0	0	0	0	0	0	0	0	0	0	0	0	0	0	0	0	0	0	0	0	0	0	0	0	0	0	0	0	0	0	0	0	0	0	0	0	0	0	0	0	0	0	0	0	0	0	0
Fusobacterium sp. B2_Otu48	0	0	0	0	0	0	0	0.00528653	0	0	0	0	0.0068764	0	0	0	0	0	0	0	0	0	0	0	0	0	0	0	0	0	0	0	0	0	0.00166836	0	0	0	0	0	0	0	0	0	0.00168908	0	0	0	0
Fusobacterium sp. B2_Otu47	0	0	0	0.00174737	0	0	0	0	0	0	0	0	0	0	0	0.00341583	0	0	0	0	0	0	0	0	0	0	0	0	0	0	0	0	0	0	0	0	0	0	0	0	0	0	0	0	0	0	0	0	0
Fusobacterium sp. B4_OTU4622	0	0	0	0	0	0	0	0	0	0	0	0	0	0	0	0	0	0	0	0	0	0	0	0	0	0	0	0	0	0	0	0	0	0	0	0	0	0	0	0	0	0	0	0	0	0	0	0	0
Fusobacterium sp. B2_Otu66	0	0	0	0	0	0	0.00503854	0.00528653	0.00357411	0	0	0.00171836	0	0	0	0	0	0.00341029	0	0	0	0	0	0	0	0	0	0	0	0	0	0	0	0	0	0	0	0	0	0	0	0.00689608	0	0	0.00337815	0	0	0	0
Fusobacterium sp. B3_Otu87	0	0	0	0	0	0	0	0	0	0	0	0	0	0	0	0	0	0	0	0	0	0	0	0	0	0	0	0	0	0	0	0	0	0	0	0	0	0	0	0	0	0	0	0	0	0	0	0	0
Fusobacterium sp. B4_OTU2927	0	0	0	0	0	0	0	0	0	0	0	0	0	0	0	0	0	0	0	0	0	0	0	0	0	0	0	0	0	0	0	0	0	0	0	0	0	0	0	0	0	0	0	0	0	0	0	0	0
Fusobacterium sp. B3_Otu232	0	0	0	0	0	0	0	0	0	0	0	0	0	0	0	0	0	0	0	0	0	0	0	0	0	0	0	0	0	0	0	0	0	0	0	0	0	0	0	0	0	0	0	0	0	0	0	0	0
Fusobacterium sp. B3_Otu164	0	0	0	0	0	0	0	0	0	0	0	0	0	0	0	0	0	0	0	0	0	0	0	0	0	0	0	0	0	0	0	0	0	0	0	0	0	0	0	0	0	0	0	0	0	0	0	0	0
Fusobacterium sp. B3_Otu227	0	0	0	0	0	0	0	0	0	0	0	0	0	0	0	0	0	0	0	0	0	0	0	0	0	0	0	0	0	0	0	0	0	0	0	0	0	0	0	0	0	0	0	0	0	0	0	0	0
Fusobacterium sp. B4_OTU4257	0	0	0	0	0	0	0	0	0	0	0	0	0	0	0	0	0	0	0	0	0	0	0	0	0	0	0	0	0	0	0	0	0	0	0	0	0	0	0	0	0	0	0	0	0	0	0	0	0
Fusobacterium sp. B3_Otu190	0	0	0	0	0	0	0	0	0	0	0	0	0	0	0	0	0	0	0	0	0	0	0	0	0	0	0	0	0	0	0	0	0	0	0	0	0	0	0	0	0	0	0	0	0	0	0	0	0
Fusobacterium sp. B3_Otu219	0	0	0	0	0	0	0	0	0	0	0	0	0	0	0	0	0	0	0	0	0	0	0	0	0	0	0	0	0	0	0	0	0	0	0	0	0	0	0	0	0	0	0	0	0	0	0	0	0
Fusobacterium sp. B1_Otu50	0	0	0	0	0	0	0	0	0	0	0	0	0	0	0	0	0	0	0	0	0	0	0	0	0	0	0	0	0	0	0	0	0	0	0	0	0	0	0	0	0	0	0	0	0	0	0	0	0
Fusobacterium sp. B2_Otu70	0	0	0	0	0	0	0	0	0.00357411	0	0	0	0	0	0	0	0	0	0	0	0	0	0	0	0	0	0	0	0	0	0	0	0	0	0	0	0	0	0	0	0	0	0	0	0	0	0	0	0
Fusobacterium sp. B3_Otu165	0	0	0	0	0	0	0	0	0	0	0	0	0	0	0	0	0	0	0	0	0	0	0	0	0	0	0	0	0	0	0	0	0	0	0	0	0	0	0	0	0	0	0	0	0	0	0	0	0
Fusobacterium sp. B3_Otu230	0	0	0	0	0	0	0	0	0	0	0	0	0	0	0	0	0	0	0	0	0	0	0	0	0	0	0	0	0	0	0	0	0	0	0	0	0	0	0	0	0	0	0	0	0	0	0	0	0
Lineage
L1	1.60003	99.8829	99.7737	16.4113	67.9461	0.11815	5.29719	18.7531	75.1903	6.80948	1.19048	68.5437	51.5145	10.905	0.0070189	100	2.38802	69.9366	0.171129	56.3436	3.63108	100	0.428716	0.365107	0.010264	0.0880043	14.4752	0.059316	0.143766	1.78288	100	0.0505817	0.0630287	1.25859	0.487162	0.00339645	0	15.4348	99.9932	0.0100668	0	0.698228	0.0592297	0	6.60766	0	22.4095	0.287371	0.426232
L2	0	0	0	0	0	0	0	0	0	0	0	0	0	0	0	0	0	0	0	0	0	0	0	0	0	0	0	0	0	0	0	0	0	0	0	0	0	0	0	0	0	0	0	0	0	0	0	0	0
L3	0	0	0	0	0	0	0	0	0	0	0	0	0	0	0	0	0	0	0	0	0	0	0	0	0	0	0	0	0	0	0	0	0	0	0	0	0	0	0	0	0	0	0	0	0	0	0	0	0
L4	98.3694	0.115277	0.0799633	82.6504	32.0078	99.8819	0.00503854	0.185029	0	92.9566	0.070922	0.0979466	0.0068764	0.00519534	0.150906	0	97.5777	21.4576	45.4772	3.4654	0	0	90.4976	0	97.5247	98.9287	0.163413	0.00169474	98.3357	97.9113	0	99.9477	98.9451	98.7414	0	94.8985	100	84.0119	0	99.9899	100	0	99.0777	100	0.00168908	0.168123	0	99.7109	94.8785
L5	0.0305738	0	0.00850673	0.936588	0.0443936	0	94.6961	81.0584	24.2789	0.0106315	0.0759878	31.2845	48.4133	89.088	99.8421	0	0.0342505	8.57347	12.5875	0	96.3689	0	9.07364	99.6349	2.46506	0.115083	85.3614	99.939	1.52053	0.30578	0	0.00168606	0.991873	0	99.5128	5.09807	0	0	0.00677978	0	0	99.3018	0	0	93.3906	99.8319	77.5905	0.00171054	4.69526
L6	0	0	0	0	0	0	0	0	0.530755	0	0	0	0	0	0	0	0	0	0	0	0	0	0	0	0	0	0	0	0	0	0	0	0	0	0	0	0	0	0	0	0	0	0	0	0	0	0	0	0
L7	0	0	0	0	0	0	0	0	0	0	0	0	0	0	0	0	0	0	0	0	0	0	0	0	0	0	0	0	0	0	0	0	0	0	0	0	0	0	0	0	0	0	0	0	0	0	0	0	0
L8	0	0	0	0	0	0	0	0	0	0	0	0	0	0	0	0	0	0	0	0	0	0	0	0	0	0	0	0	0	0	0	0	0	0	0	0	0	0	0	0	0	0	0.863061	0	0	0	0	0	0
L9	0	0.00177349	0.137809	0.00174737	0.00170745	0	0.00167951	0.00352435	0	0.223262	98.6626	0.0738895	0.0653258	0.00173178	0	0	0	0.0323978	41.7642	40.191	0	0	0	0	0	0.868197	0	0	0	0	0	0	0	0	0	0	0	0.553316	0	0	0	0	0	0	0	0	0	0	0
Relative abundance (arb. unit) in microbiota
Species
F. mortiferum	0.0170216	1.27364e-05	1.38632e-05	0.000223892	0.005435	0.00111271	2.43997e-07	3.65933e-05	0	0.000779388	2.47957e-06	2.70542e-06	1.15155e-06	1.18187e-07	7.05887e-06	0	0.00182818	0.00212188	0.00326934	0.000173734	0	0	0.0142386	0	0.0146172	0.0626925	0	7.04623e-08	0.0178961	0	0	0.0564151	0.00565875	0.0153218	0	0.0437206	0.0222508	6.67989e-09	0	0.0420968	0.0108212	0	0.00907827	0.0033771	9.98726e-07	4.77433e-06	0	0.00646591	0.0331052
F. varium	0	0	0	0	0	0	0	0	0	0	0	0	0	0	0	0	0	0	0	0	0	0	0	0	0	0	0	0	0	0	0	0	0	0	0	0	0	0	0	0	0	0	0	0	0	0	0	0	0
F. nucleatum subsp. animalis	3.57552e-07	0.0110078	0	2.50873e-07	0.00233943	5.80686e-08	1.05732e-06	0.00370359	8.51472e-07	0	0	0	6.62143e-05	2.20222e-05	0	0.000160923	3.97144e-05	0	0	0	5.7937e-05	0.00792769	0	0	0	5.36255e-05	0.000851219	7.04623e-08	0	0.000159486	0	0	9.48596e-08	2.78244e-05	8.64754e-06	0	0	0	0.00351946	4.23822e-06	0	8.99724e-06	0	0	2.1972e-05	0	0.00126094	0	4.68415e-06
Fusobacterium sp. oral taxon 370	0.000312143	9.79724e-07	3.24459e-06	2.94232e-05	8.69785e-07	1.25815e-06	0	3.48508e-06	1.53265e-05	5.70045e-05	5.8447e-06	2.84781e-07	0.000116019	1.37885e-06	3.2832e-07	0.0013967	4.02848e-06	0.00530959	1.21782e-05	0.00282472	0	4.89125e-05	7.6711e-06	0	5.12804e-07	0	5.20178e-06	1.83202e-06	2.61639e-05	0	0	2.47439e-05	3.5098e-06	2.96618e-05	0.000170356	0	0	5.20363e-05	0.0219919	0	0	0	5.42708e-06	0	0.000166787	0	0	1.8635e-05	5.50388e-05
F. nucleatum subsp. polymorphum	3.57552e-07	9.40535e-06	0.00654316	0	3.18921e-06	0	0	0	0.000576446	4.45696e-08	3.18211e-05	9.49269e-08	8.7518e-05	0	0	0.000935792	0	0	0	0	0	0	4.04716e-05	5.50659e-06	1.02561e-06	2.14502e-06	2.08071e-07	4.93236e-07	0	0.000611738	0.00124709	0	0	0	0	1.56478e-06	0	2.30456e-06	1.34298e-05	0	0	0	0	0	6.99109e-06	0	0.000295193	0	8.66568e-05
F. ulcerans	0	0	2.94963e-07	1.13603e-07	7.53814e-06	0	4.75794e-05	0.01603	8.77016e-05	8.91391e-08	1.77112e-06	0.000864072	0.00810751	0.0020266	0.00467018	0	7.13005e-08	6.07022e-06	0.000904912	0	0.0111767	0	0.00142762	0.00466057	0.000369476	7.29307e-05	0.00505394	0.00410837	0.000276721	7.48761e-07	0	9.51688e-07	5.66312e-05	0	0.05158	0.00226345	0	0	0	0	0	4.5897e-05	0	0	0.0412734	0.00283487	0.00538795	1.10923e-07	0.0011646
F. nucleatum subsp. vincentii	1.89503e-05	0	2.06474e-06	1.40063e-05	0	0	0.000254489	3.48508e-07	0.0315819	1.48565e-08	5.90373e-08	1.57104e-05	0	7.87916e-08	0	0.000176176	0	8.59948e-06	0	0	0.00036319	0	1.931e-05	5.82582e-06	0	0	1.04036e-07	0	0	2.77042e-05	2.15085e-08	0	0	0	0	0	0	4.44212e-06	0	0	0	0	0	0	0.00343362	0	0	0	1.75656e-06
Fusobacterium sp. Fv113-g1	0	0	0	0	0	0	0	0	0	0	0	0	0	0	0	0	0	0	0	0	0	0	0	0	0	0	0	0	0	0	0	0	0	0	0	0	0	0	0	0	0	0	0	0	0	0	0	0	0
F. periodonticum	0	0	0	0	0	0	0	0	0	0	0	0	0	0	0	0	0	0	0	0	0	0	0	0	0	0	0	0	0	0	0	0	0	0	0	0	0	0	0	0	0	0	0	0	0	0	0	0	0
F. gonidiaformans	0	0	0	0	2.89928e-07	0	0	0	0	0	0	9.49269e-08	1.09398e-05	3.93958e-08	0	0	0	1.68617e-07	9.39458e-05	0.00201493	0	0	0	0	0	0.000550198	0	0	0	0	0	0	0	0	0	0	0	2.16428e-06	0	0	0	0	0	0	0	0	0	0	0
Fusobacterium sp. B1_Otu6	4.64818e-06	1.68513e-05	0.0107464	4.73346e-09	6.95828e-06	0	0	0	0.00362301	1.48565e-08	2.36149e-07	1.31474e-05	0.00725104	0	0	0.00817655	0	0	1.24267e-07	0	0	0.00732684	0	6.38446e-07	0	0	1.04036e-07	0	0	0	6.23748e-06	0	0	0	0	0	0	0	2.51267e-05	0	0	0	0	0	3.99491e-06	0	0	0	0
Fusobacterium sp. B2_Otu21	6.43594e-06	0	1.17985e-06	2.42353e-06	0	0	0.00453794	0	0.0114787	0	8.8556e-07	0	0	3.93958e-08	8.20799e-08	0	5.70404e-07	0.0008414	0	0	0	0	0	0	0	0	1.04036e-07	4.67869e-05	0	0.000136275	0	0	9.48596e-08	0	0	8.52803e-05	0	0	1.73287e-06	0	0	0.0012336	0	0	0.0139452	1.4766e-07	0	0	0.000473685
F. nucleatum subsp. nucleatum	3.57552e-07	5.87834e-07	1.76978e-06	5.49081e-07	0.0091858	0	0	0	2.63956e-05	0	0	0	0	0	0	0.00403603	0	0	0	0	0	0	0	5.10756e-06	0	0	0	0	0	0	0	0	0	0	0	0	0	0	0	0	0	0	0	0	1.99745e-06	0	0	0	0
F. necrophorum subsp. funduliforme	0	1.95945e-07	2.3892e-05	4.73346e-09	0	0	8.13323e-08	6.97015e-07	0	1.87192e-06	0.00344943	1.946e-06	0	0	0	0	0	3.03511e-06	0.00290847	0	0	0	0	0	0	0	0	0	0	0	0	0	0	0	0	0	0	0	0	0	0	0	0	0	0	0	0	0	0
Fusobacterium sp. B2_Otu4	0.00368565	0	0	0	0	0	0	0	0	0	0	0	0	0	0	0	0	0	0	0	0	0	0	0	0	0	0	0	0	0.0438752	0	0	0	0	0	0	0	0	0	0	0	0	0	0	0	0	0	0	0
Fusobacterium sp. B1_Otu45	0	0	0	0	0	0	0	0	0	0	1.12171e-06	0	0	7.87916e-08	0	0	9.98207e-07	0.00159765	0	0	0	0	0	0	0	0	0	0	0	0	0	0	0	0	0	0	0	0	0	0	0	0	0	0	0	0	0	0	0
Fusobacterium sp. clos_1_1	0	0	0	0	0	0	0	0	0	0	0	0	0	0	0	0	0	0	0	0	0	0	0	0	2.56402e-07	1.07251e-06	9.67531e-06	0	0	0	0	0	0	0	0	0	0	0.000328604	0	0	0	0	0	0	0	0	0	0	0
F. hwasookii	0	0	0	0	0	0	9.75988e-07	0	0	0	0	0	0	0.000224517	0	0	0	0	0	0	0	0	0	0	0	0	2.08071e-07	0	0	0	0	3.80675e-06	0	0.000137809	7.26393e-05	0	0	1.58313e-06	0	0	0	0	0	0	0	0	0	0	5.85519e-07
F. pseudoperiodonticum	0	0	0	0	0	0	0	0	0	0	0	0	0	0	0	0	0	0	0	0	0	0	0	0	0	0	0	0	0	0	0	0	0	0	0	0	0	0	0	0	0	0	0	0	0	0	0	0	0
F. necrophorum (undefined subsp.)	0	0	0	0	0	0	0	0	0	0	0	0	0	0	0	0	0	0	0	0	0	0	0	0	0	0	0	0	0	0	0	0	0	0	0	0	0	0	0	0	0	0	0	0	0	0	0	0	0
Fusobacterium sp. B3_Otu142	0	0	0	0	0	0	0	0	0	0	0	0	0	0	0	0	0	0	0	0	0	0	0	0	0	0	0	0	0	0	0	0	0	0	0	0	0	0	0	0	0	0	0	0	0	0	0	0	0
Fusobacterium sp. B2_Otu12	0	0	0	2.17739e-07	0	0	0	3.48508e-07	0	1.48565e-08	2.53861e-06	0.00186351	0	0	0	0	0	0	0	0	0	0	0	0	0	0	0	0	0	0	0	0	0	0	0	0	0	0	0	0	0	0	0	0	0	0	0	0	0
Fusobacterium sp. B3_Otu102	0	0	0	0	0	0	0	0	0	0	0	0	0	0	0	0	0	0	0	0	0	0	0	0	0	0	0	0	0	0	0	0	0	0	0	0	0	0	0	0	0	0	0	0	0	0	0	0	0
Fusobacterium sp. B1_Otu46	0	0	0	0	2.89928e-07	0	0	0	0	0	0	0	0	0	0	0	0	0	0	0	0	0	0	0	0	0	0	0	0	0	0	0	0	0	0	0	0	0	0	0	0	0	0	0	0	0	0	0	0
Fusobacterium sp. B3_Otu19	0	0	0	0	0	0	0	0	0	0	0	0	0	0	0	0	0	0	0	0	0	0	0	0	0	0	0	0	0	0	0	0	0	0	0	0	0	0	0	0	0	0	0	0	0	0	0	0	0
Fusobacterium sp. B2_Otu17	0	0	0	0	8.69785e-07	0	0	0	0	0	0	5.22098e-07	0.00108073	0	0	0	0	0	0	0	0	0	0	0	0	0	0	0	0	0	0	0	0	0	0	0	0	0	0	0	0	0	0	0	0	0	0	0	0
Fusobacterium sp. B3_Otu22	0	0	0	0	0	0	0	0	0	0	0	0	0	0	0	0	0	0	0	0	0	0	0	0	0	0	0	0	0	0	0	0	0	0	0	0	0	0	0	0	0	0	0	0	0	0	0	0	0
Fusobacterium sp. B2_Otu25	0	0	1.17985e-06	0	0	0	0	0	0	0	0	0	2.41826e-05	0	0	1.27111e-06	0	0	0	0	0	0	0	0	0	0	0	0	0	0	0	0	0	0	0	0	0	6.67989e-09	0	0	0	0	0	0	0.000270655	0	0	0	0
Fusobacterium sp. B3_Otu12	0	0	0	0	0	0	0	0	0	0	0	0	0	0	0	0	0	0	0	0	0	0	0	0	0	0	0	0	0	0	0	0	0	0	0	0	0	0	0	0	0	0	0	0	0	0	0	0	0
Fusobacterium sp . W1481	0	0	0	0	0	0	0	0	0	0	0	0	0	0	0	0	0	0	0	0	0	0	0	0	0	0	0	7.04623e-08	0	0	0	0	0	0	0	0	0	0	0	0	0	0	0	0	0	0	0	0	0
Fusobacterium sp. B2_Otu19	0	0	0	0	0	0	0	0	0	0	0	0	0	0	0	0	0	0	0	0	0	0	0	0	0	0	0	0	0	0	0	0	0	0	0	0	0	0	0	0	0	0	7.90803e-05	0	0	0	0	0	0
Fusobacterium sp. B2_Otu24	0	0	0	0	0	0	0	0	0.000252887	0	0	0	0	0	0	0	0	0	0	0	0	0	0	0	0	0	0	0	0	0	0	0	0	0	0	0	0	0	0	0	0	0	0	0	0	0	0	0	0
Fusobacterium sp. B3_Otu21	0	0	0	0	0	0	0	0	0	0	0	0	0	0	0	0	0	0	0	0	0	0	0	0	0	0	0	0	0	0	0	0	0	0	0	0	0	0	0	0	0	0	0	0	0	0	0	0	0
Fusobacterium sp. B4_OTU835	0	0	0	0	0	0	0	0	0	0	0	0	0	0	0	0	0	0	0	0	0	0	0	0	0	0	0	0	0	0	0	0	0	0	0	0	0	0	0	0	0	0	0	0	0	0	0	0	0
Fusobacterium sp. B1_Otu14	0	0	0	0	0	0	0	0	0	0	0	0	0	0	0	0	0	0	0	0	0	0	0	0	0	0	0	0	0	0	0	0	0	0	0	0	0	0	0	0	0	0	0	0	0	0	0	0	0
Fusobacterium sp. B3_Otu42	0	0	0	0	0	0	0	0	0	0	0	0	0	0	0	0	0	0	0	0	0	0	0	0	0	0	0	0	0	0	0	0	0	0	0	0	0	0	0	0	0	0	0	0	0	0	0	0	0
Fusobacterium sp. B2_Otu44	0	0	0	0	0	0	0	0	0	0	0	0	0	0	0	0	0	0	0	0	0	0	0	0	0	0	0	0	0	0	0	0	0	0	0	0	0	0	7.79793e-06	0	0	0	0	0	0	0	0	0	0
Fusobacterium sp. B4_OTU5130	0	0	0	0	0	0	0	0	0	0	0	0	0	0	0	0	0	0	0	0	0	0	0	0	0	0	0	0	0	0	0	0	0	0	0	0	0	0	0	0	0	0	0	0	0	0	0	0	0
Fusobacterium sp. B3_Otu100	0	0	0	0	0	0	0	0	0	0	0	0	0	0	0	0	0	0	0	0	0	0	0	0	0	0	0	0	0	0	0	0	0	0	0	0	0	0	0	0	0	0	0	0	0	0	0	0	0
Fusobacterium sp. B2_Otu20	0	0	0	0	0	0	0	0	0	0	0	0	0	0	0	1.01689e-06	0	0	0	0	0	0	0	0	0	0	0	0	0	0	0	0	0	0	0	0	0	0	0	0	0	0	0	0	0	0	0	0	0
Fusobacterium sp. B3_Otu209	0	0	0	0	0	0	0	0	0	0	0	0	0	0	0	0	0	0	0	0	0	0	0	0	0	0	0	0	0	0	0	0	0	0	0	0	0	0	0	0	0	0	0	0	0	0	0	0	0
Fusobacterium sp. B3_Otu121	0	0	0	0	0	0	0	0	0	0	0	0	0	0	0	0	0	0	0	0	0	0	0	0	0	0	0	0	0	0	0	0	0	0	0	0	0	0	0	0	0	0	0	0	0	0	0	0	0
Fusobacterium sp. B3_Otu158	0	0	0	0	0	0	0	0	0	0	0	0	0	0	0	0	0	0	0	0	0	0	0	0	0	0	0	0	0	0	0	0	0	0	0	0	0	0	0	0	0	0	0	0	0	0	0	0	0
F. massiliense	0	0	0	0	0	0	0	0	0	0	0	0	0	0	0	0	0	0	0	0	0	0	0	0	0	0	0	0	0	0	0	0	0	0	0	0	0	0	0	0	0	0	0	0	0	0	0	0	0
Fusobacterium sp. B4_OTU906	0	0	0	0	0	0	0	0	0	0	0	0	0	0	0	0	0	0	0	0	0	0	0	0	0	0	0	0	0	0	0	0	0	0	0	0	0	0	0	0	0	0	0	0	0	0	0	0	0
Fusobacterium sp. B2_Otu48	0	0	0	0	0	0	0	1.04552e-06	0	0	0	0	1.15155e-06	0	0	0	0	0	0	0	0	0	0	0	0	0	0	0	0	0	0	0	0	0	8.64754e-07	0	0	0	0	0	0	0	0	0	9.98726e-07	0	0	0	0
Fusobacterium sp. B2_Otu47	0	0	0	4.73346e-09	0	0	0	0	0	0	0	0	0	0	0	5.08445e-07	0	0	0	0	0	0	0	0	0	0	0	0	0	0	0	0	0	0	0	0	0	0	0	0	0	0	0	0	0	0	0	0	0
Fusobacterium sp. B4_OTU4622	0	0	0	0	0	0	0	0	0	0	0	0	0	0	0	0	0	0	0	0	0	0	0	0	0	0	0	0	0	0	0	0	0	0	0	0	0	0	0	0	0	0	0	0	0	0	0	0	0
Fusobacterium sp. B2_Otu66	0	0	0	0	0	0	2.43997e-07	1.04552e-06	1.70294e-06	0	0	4.74635e-08	0	0	0	0	0	3.37234e-07	0	0	0	0	0	0	0	0	0	0	0	0	0	0	0	0	0	0	0	0	0	0	0	8.88616e-08	0	0	1.99745e-06	0	0	0	0
Fusobacterium sp. B3_Otu87	0	0	0	0	0	0	0	0	0	0	0	0	0	0	0	0	0	0	0	0	0	0	0	0	0	0	0	0	0	0	0	0	0	0	0	0	0	0	0	0	0	0	0	0	0	0	0	0	0
Fusobacterium sp. B4_OTU2927	0	0	0	0	0	0	0	0	0	0	0	0	0	0	0	0	0	0	0	0	0	0	0	0	0	0	0	0	0	0	0	0	0	0	0	0	0	0	0	0	0	0	0	0	0	0	0	0	0
Fusobacterium sp. B3_Otu232	0	0	0	0	0	0	0	0	0	0	0	0	0	0	0	0	0	0	0	0	0	0	0	0	0	0	0	0	0	0	0	0	0	0	0	0	0	0	0	0	0	0	0	0	0	0	0	0	0
Fusobacterium sp. B3_Otu164	0	0	0	0	0	0	0	0	0	0	0	0	0	0	0	0	0	0	0	0	0	0	0	0	0	0	0	0	0	0	0	0	0	0	0	0	0	0	0	0	0	0	0	0	0	0	0	0	0
Fusobacterium sp. B3_Otu227	0	0	0	0	0	0	0	0	0	0	0	0	0	0	0	0	0	0	0	0	0	0	0	0	0	0	0	0	0	0	0	0	0	0	0	0	0	0	0	0	0	0	0	0	0	0	0	0	0
Fusobacterium sp. B4_OTU4257	0	0	0	0	0	0	0	0	0	0	0	0	0	0	0	0	0	0	0	0	0	0	0	0	0	0	0	0	0	0	0	0	0	0	0	0	0	0	0	0	0	0	0	0	0	0	0	0	0
Fusobacterium sp. B3_Otu190	0	0	0	0	0	0	0	0	0	0	0	0	0	0	0	0	0	0	0	0	0	0	0	0	0	0	0	0	0	0	0	0	0	0	0	0	0	0	0	0	0	0	0	0	0	0	0	0	0
Fusobacterium sp. B3_Otu219	0	0	0	0	0	0	0	0	0	0	0	0	0	0	0	0	0	0	0	0	0	0	0	0	0	0	0	0	0	0	0	0	0	0	0	0	0	0	0	0	0	0	0	0	0	0	0	0	0
Fusobacterium sp. B1_Otu50	0	0	0	0	0	0	0	0	0	0	0	0	0	0	0	0	0	0	0	0	0	0	0	0	0	0	0	0	0	0	0	0	0	0	0	0	0	0	0	0	0	0	0	0	0	0	0	0	0
Fusobacterium sp. B2_Otu70	0	0	0	0	0	0	0	0	1.70294e-06	0	0	0	0	0	0	0	0	0	0	0	0	0	0	0	0	0	0	0	0	0	0	0	0	0	0	0	0	0	0	0	0	0	0	0	0	0	0	0	0
Fusobacterium sp. B3_Otu165	0	0	0	0	0	0	0	0	0	0	0	0	0	0	0	0	0	0	0	0	0	0	0	0	0	0	0	0	0	0	0	0	0	0	0	0	0	0	0	0	0	0	0	0	0	0	0	0	0
Fusobacterium sp. B3_Otu230	0	0	0	0	0	0	0	0	0	0	0	0	0	0	0	0	0	0	0	0	0	0	0	0	0	0	0	0	0	0	0	0	0	0	0	0	0	0	0	0	0	0	0	0	0	0	0	0	0
Lineage
L1	0.000336814	0.0110356	0.0172978	4.44566e-05	0.0115374	1.31622e-06	0.000256522	0.00370882	0.0358257	5.70936e-05	4.16213e-05	0.00189327	0.00862686	0.000248075	3.2832e-07	0.014885	4.47411e-05	0.00691583	1.23024e-05	0.00282472	0.000421127	0.0153034	6.74527e-05	1.70784e-05	1.53841e-06	5.57705e-05	0.000857045	2.46618e-06	2.61639e-05	0.000798928	0.00125335	2.85506e-05	3.60466e-06	0.000195296	0.000252508	1.56478e-06	0	6.03728e-05	0.0255577	4.23822e-06	0	8.99724e-06	5.42708e-06	0	0.00390702	0	0.00155614	1.8635e-05	0.000148722
L2	0	0	0	0	0	0	0	0	0	0	0	0	0	0	0	0	0	0	0	0	0	0	0	0	0	0	0	0	0	0	0	0	0	0	0	0	0	0	0	0	0	0	0	0	0	0	0	0	0
L3	0	0	0	0	0	0	0	0	0	0	0	0	0	0	0	0	0	0	0	0	0	0	0	0	0	0	0	0	0	0	0	0	0	0	0	0	0	0	0	0	0	0	0	0	0	0	0	0	0
L4	0.0207073	1.27364e-05	1.38632e-05	0.000223892	0.005435	0.00111271	2.43997e-07	3.65933e-05	0	0.000779388	2.47957e-06	2.70542e-06	1.15155e-06	1.18187e-07	7.05887e-06	0	0.00182818	0.00212188	0.00326934	0.000173734	0	0	0.0142386	0	0.0146175	0.0626936	9.67531e-06	7.04623e-08	0.0178961	0.0438752	0	0.0564151	0.00565875	0.0153218	0	0.0437206	0.0222508	0.00032861	0	0.0420968	0.0108212	0	0.00907827	0.0033771	9.98726e-07	4.77433e-06	0	0.00646591	0.0331052
L5	6.43594e-06	0	1.47481e-06	2.53713e-06	7.53814e-06	0	0.00458576	0.016031	0.0115681	8.91391e-08	2.65668e-06	0.00086412	0.00810751	0.00202664	0.00467026	0	6.41704e-07	0.000847807	0.000904912	0	0.0111767	0	0.00142762	0.00466057	0.000369476	7.29307e-05	0.00505405	0.00415516	0.000276721	0.000137023	0	9.51688e-07	5.6726e-05	0	0.05158	0.00234873	0	0	1.73287e-06	0	0	0.00127958	0	0	0.0552206	0.00283502	0.00538795	1.10923e-07	0.00163828
L6	0	0	0	0	0	0	0	0	0.000252887	0	0	0	0	0	0	0	0	0	0	0	0	0	0	0	0	0	0	0	0	0	0	0	0	0	0	0	0	0	0	0	0	0	0	0	0	0	0	0	0
L7	0	0	0	0	0	0	0	0	0	0	0	0	0	0	0	0	0	0	0	0	0	0	0	0	0	0	0	0	0	0	0	0	0	0	0	0	0	0	0	0	0	0	0	0	0	0	0	0	0
L8	0	0	0	0	0	0	0	0	0	0	0	0	0	0	0	0	0	0	0	0	0	0	0	0	0	0	0	0	0	0	0	0	0	0	0	0	0	0	0	0	0	0	7.90803e-05	0	0	0	0	0	0
L9	0	1.95945e-07	2.3892e-05	4.73346e-09	2.89928e-07	0	8.13323e-08	6.97015e-07	0	1.87192e-06	0.00344943	2.04093e-06	1.09398e-05	3.93958e-08	0	0	0	3.20373e-06	0.00300241	0.00201493	0	0	0	0	0	0.000550198	0	0	0	0	0	0	0	0	0	0	0	2.16428e-06	0	0	0	0	0	0	0	0	0	0	0
Fecal samples
Sample	P561	P562	P563	P565	P566	P568	P570	P571	P572	P573	P575	P578	P579	P580	P581	P582	P584	P585	P586	P587	P589	P590	P592	P594	P595	P597	P599	P602	P603	P605	P607	P611	P612	P613	P614	P615	P616	P617	P618	P623	P194	P196	P198	P200	P210	P212	P150	P281	P286
Type	CRC	CRC	CRC	CRC	CRC	CRC	CRC	CRC	CRC	CRC	CRC	CRC	CRC	CRC	CRC	CRC	CRC	CRC	CRC	CRC	CRC	CRC	CRC	CRC	CRC	CRC	CRC	CRC	CRC	CRC	CRC	CRC	CRC	CRC	CRC	CRC	CRC	CRC	CRC	CRC	CRC	CRC	CRC	CRC	CRC	CRC	CRC	CRC	CRC
Percengtage (%) in Fusobacterium community
Species
F. mortiferum	0	0	0.0175569	0	0	99.9831	0	62.0115	36.5934	0.0524357	99.9949	99.6338	29.2308	0.805708	99.248	99.9134	0	0.00500634	0.0258117	82.2307	99.4547	0	0	0.00169834	0.00337712	0	99.2885	0	0.00181347	0	0	98.0178	0.00168376	29.8514	0.243163	99.2311	62.7713	0.0177604	0.0493172	0.00171002	0.00688634	0.336474	59.9364	94.303	0.00504202	22.8061	0	0.480198	99.2018
Fusobacterium sp. Fv113-g1	0.0484079	0	0	99.9982	0	0	0	13.4799	38.0466	0	0	0.0877548	0.00169759	95.135	0.0016862	0.00509165	98.0531	98.8686	0	0.020084	0.0301084	0.00498936	98.8313	44.4829	1.78312	0.00504007	0.192337	99.8432	92.728	0.786719	0.840943	0	0.973211	1.01993	0	0.00340205	0.263985	0.0532812	0.0646226	0.00171002	0.00516476	0.00448632	0.324891	0.141591	0.00336134	0.925989	26.8344	92.1488	0.126652
F. varium	0	0	0	0	0	0	0	24.5	17.2307	0	0	0.00168759	0.0101855	0	0.0016862	0	0.0176035	0.00333756	0	0	0	0.00166312	0.0496941	54.065	97.9805	0	0.517438	0.012065	0.27746	98.3348	99.1591	0	98.983	68.9919	0.00374097	0.100361	36.9125	0.0177604	1.7295	0.00342003	0.00172159	0.224316	39.6469	5.08229	0.00168067	34.0652	0.011755	0.0101809	0
F. nucleatum subsp. polymorphum	49.6907	0	0	0	0.00768226	0	97.8359	0.00520391	0.0593139	0	0.00507468	0.00168759	0.0611133	0.00170701	0.0286654	0	0.00176035	0.0333756	0.00184369	0	0.00669075	26.3588	0	0	0.00337712	50.2108	0	0.00172357	0.0906733	0.0373819	0	0.0118489	0.0134701	0.00337724	0	0.62938	0	0.00888021	0	86.838	0.134284	0.013459	0.0714419	0.00499733	0.0705882	1.29842	1.63865	0.0101809	0.00499942
F. nucleatum subsp. animalis	2.3182	0	0.0234092	0	99.9923	0	0	0	0.00329522	98.5707	0	0	0.13411	0.00170701	0.419863	0	1.92054	0.00667512	0.00368738	17.7057	0.506825	37.0709	1.11897	1.38924	0.0236399	28.888	0	0.132715	1.02642	0.0220893	0	0.00677082	0.0252564	0.0894968	74.3257	0	0.00672574	8.84469	0.00170059	2.46071	0	0.00448632	0.00680399	0	0.00672269	3.68533	6.84848	0.0492076	0.00166647
F. gonidiaformans	0	0	0	0	0	0	0	0.00346927	6.98586	0	0	0	0	0.00341402	0	0.00678887	0	0	0	0	0	0	0	0	0	0	0	0	5.29532	0	0	0	0	0	0	0	0	0.0177604	0	0	99.8485	0.00448632	0.001701	0.00333156	94.5681	0	0	0	0.00666589
F. periodonticum	0	0	0	0	0	0	0	0	0.00659044	0.00338295	0	0.00337519	0.00509277	2.43761	0.151758	0.0746775	0	0	99.7935	0	0	0.0199574	0	0	0	0	0	0.00172357	0.291968	0.604907	0	1.91614	0	0	0	0	0	0	0	0	0	0	0	0.00499733	5.26723	15.3677	0.0446691	0.0135745	0.403286
Fusobacterium sp. B1_6	0	100	99.959	0	0	0	2.16414	0	0	0	0	0.00506278	0.00509277	0	0	0	0	0.927842	0	0	0	0	0	0.00509502	0	0.00168002	0.0017021	0	0.284714	0	0	0	0.00336751	0.00168862	0.119711	0	0	0.488411	0	10.5935	0	0	0	0	0.0521008	0.0321641	0.00235101	7.26406	0
F. nucleatum subsp. nucleatum	41.1252	0	0	0	0	0	0	0	0.0922661	0	0	0	0	0	0	0	0	0	0	0	0.00167269	0.0149681	0	0	0	0.0168002	0	0	0.00181347	0.00169918	0	0	0	0	0.121582	0	0.0218587	74.7003	0	0.00855008	0.00344317	99.3315	0.005103	0	0	0	0.0752322	0	0
F. pseudoperiodonticum	0	0	0	0	0	0	0	0	0.981975	1.28383	0	0	0	0	0.145013	0	0	0.0083439	0.11984	0.005021	0	0.0182943	0	0	0.195873	0.0907212	0	0	0	0.047577	0	0.028776	0	0	0.00187049	0	0	0.150964	0	0	0	0	0.001701	0	0.010084	0.0169285	13.5747	0	0
F. nucleatum subsp. vincentii	0.0753012	0	0	0	0	0	0	0	0	0	0	0.00506278	0.00509277	0	0	0	0.00176035	0.140178	0	0.0217577	0	0.0216205	0	0	0	0.0201603	0	0	0	0.16482	0	0.00169271	0	0.00337724	0	0.0102062	0.0235401	0	0	0.0906308	0	0	0.001701	0.458089	0	0.0287784	50.8405	0.00169681	0.0749913
Fusobacterium sp. B3_12	0	0	0	0	0	0	0	0	0	0.0879567	0	0	70.3889	0	0	0	0	0.00166878	0	0	0	0	0	0	0	0	0	0	0	0	0	0	0	0	0	0	0	0	0	0	0	0	0	0	0	17.0114	0	0	0
F. hwasookii	6.01603	0	0	0	0	0	0	0	0	0	0	0	0	0	0	0	0	0	0	0	0	36.2676	0	0	0	0.0974413	0	0	0	0	0	0.0135416	0	0	0	0	0	0.00888021	0	0	0	0	0	0	0.0117647	0	0	0	0
Fusobacterium sp. B1_46	0.0215146	0	0	0	0	0	0	0	0	0	0	0	0	0	0.0016862	0	0	0	0	0.010042	0	0.0898084	0	0.00169834	0.0101314	20.1653	0	0	0.00181347	0	0	0	0	0.0388382	25.1842	0	0	1.36755	0.0170059	0	0	0.0717811	0	0	0	0.0067714	0.00940402	0	0.00166647
Fusobacterium sp. B2_17	0	0	0	0	0	0	0	0	0	0	0	0	0	0	0	0	0	0	0	0	0	0	0	0	0	0	0	0	0	0	0	0	0	0	0	0	0	14.2439	0	0	0	0	0	0	0	0	0	0	0
Fusobacterium sp . W1481	0	0	0	0	0	0	0	0	0	0	0	0	0	0	0	0	0	0	0	0	0	0	0	0	0	0	0	0	0	0	0	0	0	0	0	0	0	0	0	0	0	0	0	0	0	4.50298	0	0	0.178313
Fusobacterium sp. B1_45	0	0	0	0	0	0	0	0	0	0	0	0.261577	0.157876	1.60971	0	0	0	0	0	0	0	0	0	0	0	0	0	0	0	0	0	0.00169271	0	0	0	0	0	0	0	0	0	0	0	0.00166578	0	0.238692	0	0	0
F. massiliense	0	0	0	0	0	0	0	0	0	0	0	0	0	0	0	0	0	0	0	0	0	0	0	0	0	0	0	0	0	0	0	0	0	0	0	0	0	0	0	0	0	0	0	0	0	0	0	0	0
Fusobacterium sp. B3_22	0	0	0	0	0	0	0	0	0	0	0	0	0	0	0	0	0	0	0	0	0	0.0216205	0	0.0543469	0	0.468726	0	0.00344715	0	0	0	0	0	0	0	0	0	0	0	0.00171002	0	0	0	0	0	0	0	0.0135745	0
Fusobacterium sp. B1_14	0.51904	0	0	0	0	0	0	0	0	0	0	0	0	0	0	0	0	0.00166878	0	0	0	0	0	0	0	0	0	0	0	0	0	0	0	0	0	0	0	0	0	0	0	0	0	0	0	0	0	0	0
Fusobacterium sp. oral taxon 370	0.16136	0	0	0.00180917	0	0.0169179	0	0	0	0	0	0	0	0	0	0	0	0	0	0	0	0	0	0	0	0	0	0	0	0	0	0	0	0	0	0	0	0	0	0	0	0	0	0	0	0	0	0	0
Fusobacterium sp. B3_158	0	0	0	0	0	0	0	0	0	0	0	0	0	0	0.0016862	0	0	0	0	0.00669467	0	0.108103	0	0	0	0.0235203	0	0	0	0	0	0	0	0	0	0	0	0.0266406	0	0	0	0	0	0	0	0	0.0305631	0	0
Fusobacterium sp. B3_209	0	0	0	0	0	0	0	0	0	0	0	0	0	0.00170701	0	0	0	0	0.0497797	0	0	0	0	0	0	0	0	0	0	0	0	0	0	0	0	0	0	0	0	0	0	0	0	0	0.00336134	0.0067714	0	0	0
Fusobacterium sp. B1_50	0.0188253	0	0	0	0	0	0	0	0	0	0	0	0	0	0	0	0	0	0	0	0	0	0	0	0	0	0	0	0	0	0	0	0	0	0	0	0	0	0	0	0	0	0	0	0	0	0.0493711	0	0
Fusobacterium sp. B3_100	0	0	0	0	0	0	0	0	0	0	0	0	0	0	0	0	0	0	0	0	0	0	0	0	0	0.0100801	0	0	0	0	0	0	0	0	0	0	0	0.0355208	0	0	0	0	0	0	0	0.00169285	0	0	0
Fusobacterium sp. B3_142	0	0	0	0	0	0	0	0	0	0	0	0	0	0	0	0	0	0	0	0	0	0.00166312	0	0	0	0	0	0	0	0	0	0	0	0	0	0	0	0	0	0	0	0	0	0	0	0	0	0	0
Fusobacterium sp. B2_44	0	0	0	0	0	0	0	0	0	0	0	0	0	0	0	0	0	0	0	0	0	0	0	0	0	0	0	0	0	0	0	0	0	0	0	0	0	0	0	0	0	0	0	0	0	0	0.00235101	0	0
Fusobacterium sp. B3_121	0	0	0	0	0	0	0	0	0	0.00169147	0	0	0	0.00170701	0	0	0	0	0.00553108	0	0	0	0	0	0	0.00168002	0	0	0	0	0	0	0	0	0	0	0	0	0	0	0	0	0	0	0	0.0033857	0.00470201	0	0
Fusobacterium sp. B3_190	0	0	0	0	0	0	0	0	0	0	0	0	0	0	0	0	0.00528104	0.00333756	0	0	0	0	0	0	0	0	0	0.00344715	0	0	0	0	0	0	0	0	0	0	0	0	0	0	0	0	0	0	0.00940402	0.00848407	0
Fusobacterium sp. B3_165	0	0	0	0	0	0	0	0	0	0	0	0	0	0	0	0	0	0	0	0	0	0	0	0	0	0	0	0	0	0	0	0	0	0	0	0	0	0	0	0	0	0	0	0	0	0	0.016457	0	0
Fusobacterium sp. B2_24	0	0	0	0	0	0	0	0	0	0	0	0	0	0	0	0	0	0	0	0	0	0	0	0	0	0	0	0	0	0	0	0	0	0	0	0	0	0	0	0	0	0.00897263	0	0	0	0	0	0	0
Fusobacterium sp. B3_227	0	0	0	0	0	0	0	0	0	0	0	0	0	0.00170701	0	0	0	0	0	0	0	0	0	0	0	0	0	0	0	0	0	0	0	0	0	0	0	0	0	0	0	0	0	0	0	0	0.00470201	0	0
Fusobacterium sp. B1_82	0.00537866	0	0	0	0	0	0	0	0	0	0	0	0	0	0	0	0	0	0	0	0	0	0	0	0	0	0	0	0	0	0	0	0	0	0	0	0	0	0	0	0	0	0	0	0	0	0	0	0
Fusobacterium sp. B3_219	0	0	0	0	0	0	0	0	0	0	0	0	0	0	0	0	0	0	0	0	0	0	0	0	0	0	0	0	0	0	0	0	0	0	0	0	0	0	0	0	0	0	0	0	0	0.00169285	0.00235101	0	0
Fusobacterium sp. B3_232	0	0	0	0	0	0	0	0	0	0	0	0	0	0	0	0	0	0	0	0	0	0	0	0	0	0	0	0.00172357	0	0	0	0	0	0	0	0	0	0	0	0	0	0	0	0	0	0	0	0	0
Fusobacterium sp. B3_230	0	0	0	0	0	0	0	0	0	0	0	0	0	0	0	0	0	0	0	0	0	0	0	0	0	0	0	0	0	0	0	0	0	0	0	0	0	0	0	0	0	0	0	0	0	0	0	0	0
Fusobacterium sp. B3_164	0	0	0	0	0	0	0	0	0	0	0	0	0	0	0	0	0	0	0	0	0	0	0	0	0	0	0	0	0	0	0	0.00169271	0	0	0	0.0255154	0	0	0	0	0	0	0	0	0	0	0	0	0
Fusobacterium sp. B1_5	0	0	0	0	0	0	0	0	0	0	0	0	0	0	0	0	0	0	0	0	0	0	0	0	0	0	0	0	0	0	0	0	0	0	0	0	0	0	0	0	0	0	0	0	0	0	0	0	0
Fusobacterium sp. B2_19	0	0	0	0	0	0	0	0	0	0	0	0	0	0	0	0	0	0	0	0	0	0	0	0	0	0	0	0	0	0	0	0	0	0	0	0	0	0	0	0	0	0	0	0	0	0	0	0	0
Fusobacterium sp. B2_4	0	0	0	0	0	0	0	0	0	0	0	0	0	0	0	0	0	0	0	0	0	0	0	0	0	0	0	0	0	0	0	0	0	0	0	0	0	0.0177604	98.1379	0	0	0	0.003402	0	0	0	0	0	0
Lineage
L1	99.9516	100	99.9824	0.00180917	100	0.0169179	100	0.00520391	1.14344	99.8596	0.00507468	0.276765	0.368377	4.05585	0.748672	0.0746775	1.92934	1.12142	99.9742	17.7493	0.515188	99.9933	1.11897	1.45038	0.233022	99.995	0.0017021	0.14478	1.6974	0.878475	0	1.98047	0.0420939	0.136778	99.7531	0.639586	0.0521245	99.8757	0.0187065	99.9932	0.137727	99.4213	0.0867509	0.469749	5.42185	25.1913	73.1539	7.36078	0.664922
L2	0	0	0	0	0	0	0	0	0	0	0	0	0	0	0	0	0	0	0	0	0	0	0	0	0	0	0	0	0	0	0	0	0	0	0	0	0	0	0	0	0	0	0	0	0	0	0	0	0
L3	0	0	0	0	0	0	0	0	0	0	0	0	0	0	0	0	0	0	0	0	0	0	0	0	0	0	0	0	0	0	0	0	0	0	0	0	0	0	0	0	0	0	0	0	0	0	0	0	0
L4	0	0	0.0175569	0	0	99.9831	0	62.0115	36.5934	0.140392	99.9949	99.6338	99.6197	0.805708	99.248	99.9134	0	0.00667512	0.0258117	82.2307	99.4547	0	0	0.00169834	0.00337712	0	99.2885	0	0.00181347	0	0	98.0178	0.00168376	29.8514	0.243163	99.2311	62.7713	0.0355208	98.1872	0.00171002	0.00688634	0.336474	59.9398	94.303	0.00504202	39.8175	0	0.480198	99.2018
L5	0.0484079	0	0	99.9982	0	0	0	37.9798	55.2773	0	0	0.0894424	0.0118831	95.135	0.0033724	0.00509165	98.0707	98.8719	0	0.020084	0.0301084	0.00665247	98.881	98.5479	99.7636	0.00504007	0.709775	99.8552	93.0055	99.1215	100	0	99.9562	70.0118	0.00374097	0.103763	37.1765	0.0710416	1.79413	0.00513005	0.00688634	0.228802	39.9718	5.22388	0.00504202	34.9912	26.8461	92.159	0.126652
L6	0	0	0	0	0	0	0	0	0	0	0	0	0	0	0	0	0	0	0	0	0	0	0	0	0	0	0	0	0	0	0	0	0	0	0	0	0	0	0	0	0	0.00897263	0	0	0	0	0	0	0
L7	0	0	0	0	0	0	0	0	0	0	0	0	0	0	0	0	0	0	0	0	0	0	0	0	0	0	0	0	0	0	0	0.00169271	0	0	0	0.0255154	0	0	0	0	0	0	0	0	0	0	0	0	0
L8	0	0	0	0	0	0	0	0	0	0	0	0	0	0	0	0	0	0	0	0	0	0	0	0	0	0	0	0	0	0	0	0	0	0	0	0	0	0	0	0	0	0	0	0	0	0	0	0	0
L9	0	0	0	0	0	0	0	0.00346927	6.98586	0	0	0	0	0.00341402	0	0.00678887	0	0	0	0	0	0	0	0	0	0	0	0	5.29532	0	0	0	0	0	0	0	0	0.0177604	0	0	99.8485	0.00448632	0.001701	0.00333156	94.5681	0	0	0	0.00666589
Relative abundance (arb. unit) in microbiota
F. mortiferum	0	0	2.3068e-06	0	0	7.35842e-05	0	0.00421751	1.17383e-06	2.16506e-06	8.57162e-05	0.00450177	1.13698e-05	5.26357e-06	1.65458e-09	0.000714267	0	1.46362e-08	2.19731e-08	3.24313e-05	0.000120566	0	0	5.54612e-14	3.72532e-11	0	0.00560022	0	4.84489e-09	0	0	0.135008	9.83189e-08	7.34517e-05	2.00803e-05	0.0466773	1.35241e-09	1.25386e-08	4.74349e-06	4.61259e-11	9.52322e-09	8.32936e-07	0.000513092	0.000392608	2.51365e-08	2.12451e-05	0	1.26693e-07	2.8089e-06
Fusobacterium sp. Fv113-g1	2.97514e-08	0	0	0.0162882	0	0	0	0.000916789	1.22045e-06	0	0	3.96504e-06	6.60304e-10	0.000621503	2.81109e-14	3.63995e-08	2.93076e-05	0.000289045	0	7.92103e-09	3.64995e-08	1.39329e-10	2.35003e-05	1.45264e-09	1.96697e-08	1.32797e-08	1.08485e-05	0.185274	0.000247734	2.19107e-06	2.54522e-06	0	5.68283e-05	2.50961e-06	0	1.60029e-06	5.68756e-12	3.76158e-08	6.2156e-06	4.61259e-11	7.14242e-09	1.11058e-08	2.78126e-06	5.8948e-07	1.67577e-08	8.62609e-07	1.38683e-05	2.43122e-05	3.58615e-09
F. varium	0	0	0	0	0	0	0	0.00166629	5.5272e-07	0	0	7.62507e-08	3.96182e-09	0	2.81109e-14	0	5.26159e-09	9.75747e-09	0	0	0	4.6443e-11	1.18164e-08	1.76555e-09	1.08083e-06	0	2.91853e-05	2.23885e-05	7.41268e-07	0.000273869	0.000300118	0	0.00577987	0.00016976	3.08928e-07	4.72086e-05	7.95281e-10	1.25386e-08	0.000166349	9.22519e-11	2.38081e-09	5.55291e-07	0.000339401	2.11589e-05	8.37884e-09	3.17336e-05	6.07514e-09	2.68608e-09	0
F. nucleatum subsp. polymorphum	3.05398e-05	0	0	0	2.48143e-10	0	7.77087e-05	3.53927e-07	1.90265e-09	0	4.35004e-09	7.62507e-08	2.37709e-08	1.11516e-08	4.77884e-13	0	5.26159e-10	9.75747e-08	1.56951e-09	0	8.11101e-09	7.36074e-07	0	0	3.72532e-11	0.000132297	0	3.19836e-06	2.42244e-07	1.04111e-07	0	1.63205e-05	7.86551e-07	8.30995e-09	0	0.000296054	0	6.26931e-09	0	2.34237e-06	1.85703e-07	3.33175e-08	6.11586e-07	2.08052e-08	3.51911e-07	1.20955e-06	8.46875e-07	2.68608e-09	1.41559e-10
F. nucleatum subsp. animalis	1.42476e-06	0	3.07573e-06	0	3.22983e-06	0	0	0	1.05703e-10	0.00406996	0	0	5.2164e-08	1.11516e-08	6.9996e-12	0	5.7404e-07	1.95149e-08	3.13901e-09	6.98305e-06	6.14409e-07	1.03521e-06	2.66072e-07	4.53673e-11	2.60772e-10	7.61151e-05	0	0.000246273	2.74221e-06	6.15202e-08	0	9.32601e-06	1.47478e-06	2.20214e-07	0.00613778	0	1.44906e-13	6.24423e-06	1.63568e-07	6.63752e-08	0	1.11058e-08	5.82463e-08	0	3.35154e-08	3.43309e-06	3.53938e-06	1.29827e-08	4.71862e-11
F. gonidiaformans	0	0	0	0	0	0	0	2.35951e-07	2.2409e-07	0	0	0	0	2.23033e-08	0	4.85326e-08	0	0	0	0	0	0	0	0	0	0	0	0	1.41471e-05	0	0	0	0	0	0	0	0	1.25386e-08	0	0	0.000138082	1.11058e-08	1.45616e-08	1.38701e-08	0.000471461	0	0	0	1.88745e-10
F. periodonticum	0	0	0	0	0	0	0	0	2.11406e-10	1.39681e-07	0	1.52501e-07	1.98091e-09	1.59245e-05	2.52998e-12	5.33859e-07	0	0	8.49526e-05	0	0	5.57315e-10	0	0	0	0	0	3.19836e-06	7.80027e-07	1.68471e-06	0	0.00263926	0	0	0	0	0	0	0	0	0	0	0	2.08052e-08	2.62593e-05	1.43158e-05	2.30855e-08	3.58144e-09	1.14191e-08
Fusobacterium sp. B1_6	0	3.8626e-06	0.0131336	0	0	0	1.71893e-06	0	0	0	0	2.28752e-07	1.98091e-09	0	0	0	0	2.71258e-06	0	0	0	0	0	1.66384e-13	0	4.42658e-09	9.60043e-08	0	7.60647e-07	0	0	0	1.96638e-07	4.15498e-09	9.88569e-06	0	0	3.44812e-07	0	2.8575e-07	0	0	0	0	2.59744e-07	2.99627e-08	1.21503e-09	1.91652e-06	0
F. nucleatum subsp. nucleatum	2.52754e-05	0	0	0	0	0	0	0	2.95968e-09	0	0	0	0	0	0	0	0	0	0	0	2.02775e-09	4.17987e-10	0	0	0	4.42658e-08	0	0	4.84489e-09	4.73232e-09	0	0	0	0	1.00402e-05	0	4.70945e-13	5.27374e-05	0	2.3063e-10	4.76161e-09	0.000245894	4.36847e-08	0	0	0	3.88809e-08	0	0
F. pseudoperiodonticum	0	0	0	0	0	0	0	0	3.14995e-08	5.3009e-05	0	0	0	0	2.41753e-12	0	0	2.43937e-08	1.02018e-07	1.98026e-09	0	5.10872e-10	0	0	2.16068e-09	2.39035e-07	0	0	0	1.32505e-07	0	3.96355e-05	0	0	1.54464e-07	0	0	1.06578e-07	0	0	0	0	1.45616e-08	0	5.0273e-08	1.57698e-08	7.01557e-06	0	0
F. nucleatum subsp. vincentii	4.62799e-08	0	0	0	0	0	0	0	0	0	0	2.28752e-07	1.98091e-09	0	0	0	5.26159e-10	4.09814e-07	0	8.58112e-09	0	6.03758e-10	0	0	0	5.3119e-08	0	0	0	4.59035e-07	0	2.3315e-06	0	8.30995e-09	0	4.80087e-06	5.07171e-13	0	0	2.44467e-09	0	0	1.45616e-08	1.90714e-06	0	2.68087e-08	2.6275e-05	4.4768e-10	2.12338e-09
Fusobacterium sp. B3_12	0	0	0	0	0	0	0	0	0	3.63171e-06	0	0	2.73788e-05	0	0	0	0	4.87873e-09	0	0	0	0	0	0	0	0	0	0	0	0	0	0	0	0	0	0	0	0	0	0	0	0	0	0	0	1.58471e-05	0	0	0
F. hwasookii	3.69743e-06	0	0	0	0	0	0	0	0	0	0	0	0	0	0	0	0	0	0	0	0	1.01278e-06	0	0	0	2.56742e-07	0	0	0	0	0	1.8652e-05	0	0	0	0	0	6.26931e-09	0	0	0	0	0	0	5.86519e-08	0	0	0	0
Fusobacterium sp. B1_46	1.32228e-08	0	0	0	0	0	0	0	0	0	0	0	0	0	2.81109e-14	0	0	0	0	3.96052e-09	0	2.50792e-09	0	5.54612e-14	1.1176e-10	5.31323e-05	0	0	4.84489e-09	0	0	0	0	9.55644e-08	0.0020797	0	0	9.65473e-07	1.63568e-06	0	0	1.77693e-07	0	0	0	6.30793e-09	4.86011e-09	0	4.71862e-11
Fusobacterium sp. B2_17	0	0	0	0	0	0	0	0	0	0	0	0	0	0	0	0	0	0	0	0	0	0	0	0	0	0	0	0	0	0	0	0	0	0	0	0	0	1.0056e-05	0	0	0	0	0	0	0	0	0	0	0
Fusobacterium sp . W1481	0	0	0	0	0	0	0	0	0	0	0	0	0	0	0	0	0	0	0	0	0	0	0	0	0	0	0	0	0	0	0	0	0	0	0	0	0	0	0	0	0	0	0	0	0	4.19477e-06	0	0	5.04893e-09
Fusobacterium sp. B1_45	0	0	0	0	0	0	0	0	0	0	0	1.18189e-05	6.14082e-08	1.0516e-05	0	0	0	0	0	0	0	0	0	0	0	0	0	0	0	0	0	2.3315e-06	0	0	0	0	0	0	0	0	0	0	0	6.93506e-09	0	2.22354e-07	0	0	0
F. massiliense	0	0	0	0	0	0	0	0	0	0	0	0	0	0	0	0	0	0	0	0	0	0	0	0	0	0	0	0	0	0	0	0	0	0	0	0	0	0	0	0	0	0	0	0	0	0	0	0	0
Fusobacterium sp. B3_22	0	0	0	0	0	0	0	0	0	0	0	0	0	0	0	0	0	0	0	0	0	6.03758e-10	0	1.77476e-12	0	1.23502e-06	0	6.39671e-06	0	0	0	0	0	0	0	0	0	0	0	4.61259e-11	0	0	0	0	0	0	0	3.58144e-09	0
Fusobacterium sp. B1_14	3.19001e-07	0	0	0	0	0	0	0	0	0	0	0	0	0	0	0	0	4.87873e-09	0	0	0	0	0	0	0	0	0	0	0	0	0	0	0	0	0	0	0	0	0	0	0	0	0	0	0	0	0	0	0
Fusobacterium sp. oral taxon 370	9.91712e-08	0	0	2.94687e-07	0	1.2451e-08	0	0	0	0	0	0	0	0	0	0	0	0	0	0	0	0	0	0	0	0	0	0	0	0	0	0	0	0	0	0	0	0	0	0	0	0	0	0	0	0	0	0	0
Fusobacterium sp. B3_158	0	0	0	0	0	0	0	0	0	0	0	0	0	0	2.81109e-14	0	0	0	0	2.64034e-09	0	3.01879e-09	0	0	0	6.19722e-08	0	0	0	0	0	0	0	0	0	0	0	1.88079e-08	0	0	0	0	0	0	0	0	1.57954e-08	0	0
Fusobacterium sp. B3_209	0	0	0	0	0	0	0	0	0	0	0	0	0	1.11516e-08	0	0	0	0	4.23766e-08	0	0	0	0	0	0	0	0	0	0	0	0	0	0	0	0	0	0	0	0	0	0	0	0	0	1.67577e-08	6.30793e-09	0	0	0
Fusobacterium sp. B1_50	1.157e-08	0	0	0	0	0	0	0	0	0	0	0	0	0	0	0	0	0	0	0	0	0	0	0	0	0	0	0	0	0	0	0	0	0	0	0	0	0	0	0	0	0	0	0	0	0	2.55156e-08	0	0
Fusobacterium sp. B3_100	0	0	0	0	0	0	0	0	0	0	0	0	0	0	0	0	0	0	0	0	0	0	0	0	0	2.65595e-08	0	0	0	0	0	0	0	0	0	0	0	2.50772e-08	0	0	0	0	0	0	0	1.57698e-09	0	0	0
Fusobacterium sp. B3_142	0	0	0	0	0	0	0	0	0	0	0	0	0	0	0	0	0	0	0	0	0	4.6443e-11	0	0	0	0	0	0	0	0	0	0	0	0	0	0	0	0	0	0	0	0	0	0	0	0	0	0	0
Fusobacterium sp. B2_44	0	0	0	0	0	0	0	0	0	0	0	0	0	0	0	0	0	0	0	0	0	0	0	0	0	0	0	0	0	0	0	0	0	0	0	0	0	0	0	0	0	0	0	0	0	0	1.21503e-09	0	0
Fusobacterium sp. B3_121	0	0	0	0	0	0	0	0	0	6.98406e-08	0	0	0	1.11516e-08	0	0	0	0	4.70852e-09	0	0	0	0	0	0	4.42658e-09	0	0	0	0	0	0	0	0	0	0	0	0	0	0	0	0	0	0	0	3.15396e-09	2.43006e-09	0	0
Fusobacterium sp. B3_190	0	0	0	0	0	0	0	0	0	0	0	0	0	0	0	0	1.57848e-09	9.75747e-09	0	0	0	0	0	0	0	0	0	6.39671e-06	0	0	0	0	0	0	0	0	0	0	0	0	0	0	0	0	0	0	4.86011e-09	2.2384e-09	0
Fusobacterium sp. B3_165	0	0	0	0	0	0	0	0	0	0	0	0	0	0	0	0	0	0	0	0	0	0	0	0	0	0	0	0	0	0	0	0	0	0	0	0	0	0	0	0	0	0	0	0	0	0	8.5052e-09	0	0
Fusobacterium sp. B2_24	0	0	0	0	0	0	0	0	0	0	0	0	0	0	0	0	0	0	0	0	0	0	0	0	0	0	0	0	0	0	0	0	0	0	0	0	0	0	0	0	0	2.22116e-08	0	0	0	0	0	0	0
Fusobacterium sp. B3_227	0	0	0	0	0	0	0	0	0	0	0	0	0	1.11516e-08	0	0	0	0	0	0	0	0	0	0	0	0	0	0	0	0	0	0	0	0	0	0	0	0	0	0	0	0	0	0	0	0	2.43006e-09	0	0
Fusobacterium sp. B1_82	3.30571e-09	0	0	0	0	0	0	0	0	0	0	0	0	0	0	0	0	0	0	0	0	0	0	0	0	0	0	0	0	0	0	0	0	0	0	0	0	0	0	0	0	0	0	0	0	0	0	0	0
Fusobacterium sp. B3_219	0	0	0	0	0	0	0	0	0	0	0	0	0	0	0	0	0	0	0	0	0	0	0	0	0	0	0	0	0	0	0	0	0	0	0	0	0	0	0	0	0	0	0	0	0	1.57698e-09	1.21503e-09	0	0
Fusobacterium sp. B3_232	0	0	0	0	0	0	0	0	0	0	0	0	0	0	0	0	0	0	0	0	0	0	0	0	0	0	0	3.19836e-06	0	0	0	0	0	0	0	0	0	0	0	0	0	0	0	0	0	0	0	0	0
Fusobacterium sp. B3_230	0	0	0	0	0	0	0	0	0	0	0	0	0	0	0	0	0	0	0	0	0	0	0	0	0	0	0	0	0	0	0	0	0	0	0	0	0	0	0	0	0	0	0	0	0	0	0	0	0
Fusobacterium sp. B3_164	0	0	0	0	0	0	0	0	0	0	0	0	0	0	0	0	0	0	0	0	0	0	0	0	0	0	0	0	0	0	0	2.3315e-06	0	0	0	1.20022e-05	0	0	0	0	0	0	0	0	0	0	0	0	0
Fusobacterium sp. B1_5	0	0	0	0	0	0	0	0	0	0	0	0	0	0	0	0	0	0	0	0	0	0	0	0	0	0	0	0	0	0	0	0	0	0	0	0	0	0	0	0	0	0	0	0	0	0	0	0	0
Fusobacterium sp. B2_19	0	0	0	0	0	0	0	0	0	0	0	0	0	0	0	0	0	0	0	0	0	0	0	0	0	0	0	0	0	0	0	0	0	0	0	0	0	0	0	0	0	0	0	0	0	0	0	0	0
Fusobacterium sp. B2_4	0	0	0	0	0	0	0	0	0	0	0	0	0	0	0	0	0	0	0	0	0	0	0	0	0	0	0	0	0	0	0	0	0	0	0	0	0	1.25386e-08	0.00943921	0	0	0	2.91231e-08	0	0	0	0	0	0
Lineage
L1	6.14299e-05	3.8626e-06	0.0131367	2.94687e-07	3.23008e-06	1.2451e-08	7.94276e-05	3.53927e-07	3.66789e-08	0.00412318	4.35004e-09	1.25051e-05	1.43286e-07	2.64963e-05	1.24812e-11	5.33859e-07	5.76671e-07	3.27851e-06	8.51064e-05	7.00021e-06	6.24548e-07	2.79234e-06	2.66072e-07	4.73639e-11	2.57047e-09	0.00026347	9.60043e-08	0.000268662	4.53481e-06	2.44661e-06	0	0.00272786	2.45797e-06	3.36553e-07	0.00823756	0.000300855	1.12302e-12	7.05109e-05	1.79925e-06	2.69721e-06	1.90464e-07	0.000246116	7.4264e-07	1.95569e-06	2.70301e-05	2.34671e-05	3.78068e-05	1.94204e-06	1.88273e-08
L2	0	0	0	0	0	0	0	0	0	0	0	0	0	0	0	0	0	0	0	0	0	0	0	0	0	0	0	0	0	0	0	0	0	0	0	0	0	0	0	0	0	0	0	0	0	0	0	0	0
L3	0	0	0	0	0	0	0	0	0	0	0	0	0	0	0	0	0	0	0	0	0	0	0	0	0	0	0	0	0	0	0	0	0	0	0	0	0	0	0	0	0	0	0	0	0	0	0	0	0
L4	0	0	2.3068e-06	0	0	7.35842e-05	0	0.00421751	1.17383e-06	5.79677e-06	8.57162e-05	0.00450177	3.87486e-05	5.26357e-06	1.65458e-09	0.000714267	0	1.95149e-08	2.19731e-08	3.24313e-05	0.000120566	0	0	5.54612e-14	3.72532e-11	0	0.00560022	0	4.84489e-09	0	0	0.135008	9.83189e-08	7.34517e-05	2.00803e-05	0.0466773	1.35241e-09	2.50772e-08	0.00944395	4.61259e-11	9.52322e-09	8.32936e-07	0.000513121	0.000392608	2.51365e-08	3.70922e-05	0	1.26693e-07	2.8089e-06
L5	2.97514e-08	0	0	0.0162882	0	0	0	0.00258308	1.77317e-06	0	0	4.04129e-06	4.62213e-09	0.000621503	5.62217e-14	3.63995e-08	2.93129e-05	0.000289055	0	7.92103e-09	3.64995e-08	1.85772e-10	2.35121e-05	3.21819e-09	1.1005e-06	1.32797e-08	4.00338e-05	0.185297	0.000248475	0.00027606	0.000302663	0	0.0058367	0.000172269	3.08928e-07	4.88089e-05	8.00968e-10	5.01544e-08	0.000172565	1.38378e-10	9.52322e-09	5.66397e-07	0.000342182	2.17484e-05	2.51365e-08	3.25962e-05	1.38744e-05	2.43149e-05	3.58615e-09
L6	0	0	0	0	0	0	0	0	0	0	0	0	0	0	0	0	0	0	0	0	0	0	0	0	0	0	0	0	0	0	0	0	0	0	0	0	0	0	0	0	0	2.22116e-08	0	0	0	0	0	0	0
L7	0	0	0	0	0	0	0	0	0	0	0	0	0	0	0	0	0	0	0	0	0	0	0	0	0	0	0	0	0	0	0	2.3315e-06	0	0	0	1.20022e-05	0	0	0	0	0	0	0	0	0	0	0	0	0
L8	0	0	0	0	0	0	0	0	0	0	0	0	0	0	0	0	0	0	0	0	0	0	0	0	0	0	0	0	0	0	0	0	0	0	0	0	0	0	0	0	0	0	0	0	0	0	0	0	0
L9	0	0	0	0	0	0	0	2.35951e-07	2.2409e-07	0	0	0	0	2.23033e-08	0	4.85326e-08	0	0	0	0	0	0	0	0	0	0	0	0	1.41471e-05	0	0	0	0	0	0	0	0	1.25386e-08	0	0	0.000138082	1.11058e-08	1.45616e-08	1.38701e-08	0.000471461	0	0	0	1.88745e-10
[truncated: 507 more columns]
