# Supplementary material for: Profiling Fusobacterium infection at high taxonomic resolution reveals lineage-specific correlations in colorectal cancer
Source: Nat Commun. 2022 Jun 9;13:3336. doi: 10.1038/s41467-022-30957-6 (PMC9184491; doi:10.1038/s41467-022-30957-6)
Supplement: Supplementary file 6 — Supplementary Data 4 [file 41467_2022_30957_MOESM6_ESM.xlsx]

## Sheet: S4
Dataset S4. Pathological information of the patients with FrpoB-seq data available in tumour tissues.
Patient	Age (years)	Gender	T	N	M	Stage	Lymphovascular invasion	Neural invasion	EGFR IHC staining	p53 IHC staining	MSI status	KRAS mutation
P10	59	M	T4	N0	M0	II	No	Yes	NA	+	NA	WT
P100	51	F	T4	N2	M0	III	Yes	Yes	+	NA	MSS	Mut
P101	77	F	T3	N1	M0	III	Yes	No	+	+	NA	NA
P104	76	M	T3	N1	M0	III	Yes	Yes	-	+	MSS	WT
P106	62	F	T3	N1	M0	III	Yes	No	NA	-	MSS	Mut
P107	82	M	T2	N1	M0	III	Yes	No	NA	-	MSS	Mut
P109	57	M	T4	N1	M0	III	Yes	No	+	-	MSS	Mut
P112	46	M	T4	N0	M0	II	No	No	NA	+	MSS	Mut
P114	65	M	T3	N0	M0	II	No	Yes	NA	-	MSS	Mut
P116	85	F	T4	N0	M0	II	No	No	NA	-	MSI-H	WT
P117	83	M	T3	N1	M0	III	Yes	No	+	NA	MSS	WT
P119	49	M	T2	N2	M0	III	Yes	Yes	+	-	MSS	WT
P120	67	M	T2	N2	M1	IV	Yes	Yes	NA	+	MSS	Mut
P121	59	M	T4	N0	M0	II	No	No	+	-	MSS	WT
P122	60	M	T4	N2	M1	IV	Yes	Yes	NA	+	MSS	WT
P124	78	M	T3	N0	M0	II	No	No	+	+	MSS	WT
P125	64	F	T4	N1	M0	III	Yes	Yes	+	+	MSI-H	WT
P129	52	M	T4	N2	M0	III	Yes	Yes	NA	+	MSS	WT
P13	66	M	T3	N2	M1	IV	Yes	No	NA	-	MSS	WT
P130	69	M	T3	N0	M0	II	No	No	-	+	MSS	WT
P131	74	F	T3	N1	M0	III	No	No	-	NA	MSS	WT
P132	91	M	T4	N0	M0	II	Yes	Yes	+	-	MSS	WT
P133	85	F	T3	N0	M0	II	No	Yes	-	+	MSS	Mut
P134	72	M	T2	N0	M0	I	No	No	NA	NA	MSS	Mut
P136	62	M	T4	N1	M0	III	No	No	NA	+	MSS	WT
P138	58	M	T3	N2	M1	IV	No	No	NA	NA	MSS	WT
P139	56	F	T4	N1	M0	III	Yes	Yes	+	+	MSS	Mut
P14	62	M	T4	N0	M0	II	No	No	NA	-	MSS	WT
P141	71	M	T4	N1	M0	III	Yes	No	-	NA	MSS	Mut
P143	69	F	T4	N0	M0	II	No	No	-	+	MSI-H	WT
P145	65	M	T4	N0	M0	II	No	No	NA	+	MSS	WT
P146	51	F	T2	N1	M0	III	No	Yes	-	+	MSS	Mut
P147	42	M	T4	N2	M0	III	No	No	NA	NA	MSS	WT
P149	76	F	T4	N1	M0	III	No	No	-	NA	MSS	Mut
P150	74	M	T4	N0	M0	II	No	No	-	+	MSS	Mut
P156	54	F	T4	N1	M0	III	NA	NA	NA	NA	NA	NA
P157	81	M	T1	N0	M0	I	NA	NA	NA	NA	NA	NA
P16	61	M	T4	N1	M0	III	No	Yes	NA	-	MSS	Mut
P161	NA	NA	NA	NA	NA	NA	NA	NA	NA	NA	NA	NA
P162	71	M	T3	N0	M0	II	NA	NA	NA	NA	NA	NA
P163	62	F	T4	N1	M0	III	NA	NA	NA	NA	NA	NA
P164	61	M	T4	N1	M0	III	Yes	Yes	NA	-	MSS	WT
P166	64	M	T4	N0	M0	II	No	No	+	+	NA	NA
P168	62	M	T2	N0	M0	I	No	No	NA	-	MSS	WT
P169	66	F	T4	N0	M0	II	Yes	No	NA	+	MSS	Mut
P17	53	F	T4	N1	M0	III	No	No	-	+	MSS	Mut
P170	64	M	T4	N0	M0	II	Yes	No	-	+	NA	NA
P173	91	F	T3	N0	M0	II	Yes	Yes	NA	-	MSI-H	WT
P175	59	M	T3	N1	M0	III	Yes	Yes	NA	+	MSS	WT
P177	86	M	T4	N0	M0	II	Yes	Yes	-	+	MSS	Mut
P178	62	M	T4	N0	M0	II	No	No	-	+	NA	NA
P179	87	F	T4	N0	M0	II	No	No	NA	+	MSI-H	WT
P180	43	M	T3	N2	M0	III	No	No	+	+	MSS	WT
P182	62	M	T2	N0	M0	I	No	No	NA	+	MSS	WT
P183	72	M	T4	N0	M0	II	Yes	No	+	+	MSS	Mut
P184	65	M	T3	N0	M0	II	No	No	-	NA	MSS	WT
P186	65	F	T3	N1	M0	III	Yes	No	+	+	MSS	WT
P19	91	M	T4	N0	M0	II	No	Yes	-	-	MSS	Mut
P191	73	M	T4	N1	M0	III	Yes	Yes	+	+	MSS	Mut
P192	66	M	T4	N1	M0	III	Yes	No	NA	-	MSS	Mut
P193	64	M	T4	N1	M1	IV	Yes	No	+	+	MSS	WT
P195	58	F	T2	N0	M0	I	No	No	NA	+	MSS	WT
P196	71	F	T3	N2	M0	III	Yes	Yes	NA	+	MSS	Mut
P197	68	F	T3	N2	M0	III	Yes	Yes	NA	-	MSS	Mut
P198	56	M	T4	N0	M0	II	No	No	-	+	NA	NA
P199	70	M	T3	N0	M0	II	Yes	No	+	+	MSS	WT
P206	62	M	T4	N1	M0	III	No	No	+	NA	MSS	Mut
P207	73	M	T4	N2	M0	III	Yes	Yes	+	NA	MSS	WT
P209	64	M	T3	N1	M0	III	Yes	No	+	+	MSS	WT
P210	64	M	T2	N0	M0	I	No	No	NA	NA	MSS	Mut
P212	68	M	T4	N2	M1	IV	Yes	No	NA	+	MSS	Mut
P214	72	M	T4	N1	M0	III	No	No	-	-	MSS	Mut
P217	64	M	T3	N1	M0	III	No	No	NA	+	MSS	WT
P218	88	M	T4	N1	M0	III	No	No	-	NA	NA	NA
P219	68	M	T3	N0	M0	II	No	No	NA	-	MSI-H	WT
P22	82	M	T4	N1	M0	III	Yes	No	+	+	MSI-H	WT
P220	73	F	T4	N2	M0	III	No	No	NA	+	MSI-H	Mut
P221	68	M	T2	N0	M0	I	No	No	NA	NA	MSS	WT
P222	63	M	T4	N1	M0	III	Yes	Yes	NA	+	MSS	Mut
P224	83	M	T4	N1	M0	III	No	No	NA	NA	MSS	WT
P225	39	F	T4	N2	M0	III	No	No	NA	NA	MSS	WT
P226	70	F	T3	N2	M0	III	No	Yes	+	+	MSS	WT
P227	53	M	T3	N2	M0	III	No	No	+	+	MSS	Mut
P228	63	M	T4	N2	M1	IV	Yes	Yes	+	+	MSS	WT
P229	77	M	T4	N0	M0	II	No	No	+	NA	MSS	Mut
P23	61	M	T3	N0	M0	II	No	No	+	-	MSS	WT
P232	66	M	T4	N0	M0	II	No	No	NA	+	MSS	WT
P234	64	M	T4	N2	M1	IV	Yes	Yes	+	+	MSS	WT
P235	86	M	T4	N1	M1	IV	No	No	NA	+	MSS	Mut
P236	86	F	T4	N2	M1	IV	No	Yes	NA	-	MSS	Mut
P238	59	F	T4	N2	M0	III	No	No	NA	+	MSS	Mut
P241	69	M	T4	N0	M0	II	No	No	NA	+	MSS	WT
P242	62	M	T4	N1	M0	III	Yes	No	+	+	MSS	Mut
P243	84	F	T4	N1	M0	III	No	Yes	-	+	MSS	WT
P246	74	F	T4	N0	M0	II	No	No	NA	+	MSS	Mut
P248	80	F	T4	N2	M0	III	Yes	No	+	-	MSS	WT
P249	82	F	T4	N0	M0	II	No	No	+	+	MSS	WT
P250	88	M	T2	N0	M0	I	No	No	NA	NA	MSS	WT
P251	64	M	T3	N1	M0	III	No	No	NA	NA	MSS	WT
P252	83	F	T3	N0	M0	II	No	Yes	+	NA	MSS	Mut
P254	59	F	T4	N1	M0	III	Yes	No	NA	-	MSI-H	WT
P255	68	M	T4	N1	M1	IV	No	No	+	-	MSS	WT
P257	45	M	T4	N2	M1	IV	No	No	NA	+	MSS	WT
P258	56	F	T4	N0	M0	II	Yes	No	+	+	MSS	WT
P259	36	M	T4	N2	M0	III	Yes	No	+	+	MSI-H	WT
P26	53	F	T4	N1	M0	III	No	No	NA	-	MSS	Mut
P264	67	M	T4	N2	M0	III	No	No	NA	+	MSS	WT
P265	72	M	T4	N1	M0	III	No	No	-	NA	MSS	Mut
P266	57	F	T3	N0	M0	II	Yes	No	NA	+	MSS	Mut
P267	55	M	T4	N1	M0	III	Yes	Yes	-	-	MSS	Mut
P268	72	M	T4	N2	M1	IV	Yes	Yes	+	+	MSS	WT
P274	64	F	T2	N0	M0	I	No	No	+	NA	MSI-H	Mut
P275	54	M	T4	N1	M0	III	Yes	No	NA	-	MSS	Mut
P276	68	M	T2	N0	M0	I	No	Yes	+	+	MSS	Mut
P278	75	F	T4	N2	M0	III	Yes	No	-	+	MSS	NA
P28	64	M	T4	N0	M0	II	No	No	+	+	MSS	WT
P280	74	M	T4	N2	M0	III	No	No	-	+	MSS	Mut
P281	63	M	T4	N1	M0	III	Yes	No	-	-	MSS	WT
P282	67	M	T4	N0	M0	II	No	No	NA	-	MSS	WT
P283	60	M	T2	N0	M0	I	Yes	No	+	+	MSS	WT
P285	71	F	T4	N2	M0	III	Yes	No	NA	+	MSS	Mut
P288	59	M	T4	N0	M0	II	Yes	No	+	-	NA	NA
P289	85	F	T4	N1	M0	III	Yes	No	+	-	MSS	WT
P290	78	M	T4	N1	M0	III	Yes	No	+	+	MSS	WT
P292	88	F	T4	N2	M1	IV	Yes	Yes	NA	+	MSS	Mut
P294	63	F	T4	N1	M0	III	No	Yes	NA	+	MSS	Mut
P298	53	F	T4	N0	M0	II	Yes	Yes	-	+	MSS	Mut
P299	67	M	T4	N1	M0	III	Yes	Yes	NA	+	MSS	Mut
P3	84	M	T4	N1	M0	III	No	No	NA	-	NA	Mut
P30	66	M	T2	N1	M0	III	No	No	+	+	MSS	WT
P300	61	F	T2	N0	M0	I	No	No	+	-	MSS	Mut
P303	65	F	T4	N0	M0	II	Yes	No	+	NA	MSS	Mut
P304	69	M	T4	N1	M0	III	No	No	-	NA	MSS	Mut
P305	57	M	T4	N2	M0	III	Yes	No	+	NA	MSS	Mut
P306	81	F	T3	N0	M0	II	No	No	+	NA	MSS	WT
P307	78	F	T3	N2	M0	III	No	No	NA	NA	MSS	Mut
P309	72	M	T4	N0	M1	IV	Yes	No	-	+	NA	NA
P312	86	M	T4	N0	M0	II	Yes	No	+	-	NA	NA
P313	66	F	T4	N0	M0	II	No	No	NA	+	NA	NA
P314	75	M	T2	N0	M0	I	No	No	+	+	NA	NA
P315	81	F	T4	N1	M0	III	No	No	NA	-	NA	WT
P316	62	F	T1	N0	M0	I	No	No	+	-	NA	NA
P319	55	M	T4	N2	M0	III	No	No	-	+	NA	WT
P321	78	F	T4	N0	M0	II	No	No	-	-	NA	WT
P323	67	M	T2	N1	M0	III	No	No	-	+	NA	Mut
P324	73	M	T4	N0	M0	II	No	No	-	-	NA	WT
P325	61	F	T4	N1	M0	III	No	No	+	+	NA	Mut
P326	63	M	T4	N0	M0	II	No	No	-	+	NA	Mut
P327	80	F	T4	N1	M0	III	No	No	-	-	NA	Mut
P328	84	M	T4	N0	M0	II	No	No	+	+	NA	WT
P329	88	F	T2	N0	M0	I	No	No	+	+	NA	WT
P331	50	M	T4	N1	M0	III	No	No	-	-	NA	WT
P332	62	F	T4	N0	M0	II	No	No	+	-	NA	Mut
P333	58	F	T4	N1	M0	III	No	No	-	+	NA	WT
P334	59	M	T3	N0	M0	II	No	No	-	+	NA	Mut
P336	75	F	T3	N1	M0	III	No	No	-	+	NA	NA
P339	63	M	T4	N0	M1	IV	Yes	No	NA	+	NA	WT
P340	69	F	T4	N0	M0	II	No	No	NA	+	NA	WT
P341	64	M	T4	N1	M1	IV	Yes	No	+	+	NA	WT
P342	80	F	T4	N0	M0	II	No	No	-	+	NA	NA
P343	31	M	T4	N2	M0	III	No	No	+	+	NA	WT
P344	62	M	T4	N0	M0	II	No	No	NA	-	NA	NA
P345	44	F	T2	N0	M0	I	No	No	NA	+	NA	Mut
P346	70	F	T3	N2	M0	III	No	No	+	+	NA	Mut
P348	68	M	T3	N1	M0	III	No	No	NA	+	NA	NA
P349	66	M	T4	N0	M0	II	No	No	+	+	NA	NA
P35	60	M	T4	N0	M0	II	No	No	+	+	MSI-H	WT
P351	56	F	T4	N2	M0	III	No	No	+	-	NA	NA
P352	53	F	T4	N0	M0	II	No	No	+	+	NA	NA
P353	76	M	T4	N1	M0	III	No	No	NA	NA	NA	NA
P354	50	M	T4	N1	M0	III	No	No	NA	+	NA	NA
P355	65	M	T4	N1	M0	III	No	No	+	+	NA	NA
P356	70	M	T4	N2	M0	III	No	No	+	+	NA	WT
P358	69	M	T4	N0	M0	II	No	No	NA	+	NA	WT
P36	84	M	T4	N0	M0	II	No	No	NA	+	MSS	Mut
P360	68	F	T4	N2	M1	IV	No	No	+	+	NA	Mut
P362	51	F	T3	N0	M0	II	No	No	+	+	NA	WT
P363	64	M	T3	N0	M0	II	No	No	+	+	NA	WT
P364	80	M	T4	N0	M0	II	No	No	+	+	NA	Mut
P365	62	F	T4	N0	M0	II	No	No	+	NA	NA	NA
P366	83	F	T4	N0	M0	II	No	No	+	+	NA	Mut
P367	69	F	T4	N0	M0	II	No	No	+	+	NA	WT
P37	59	M	T3	N0	M0	II	No	Yes	NA	+	MSS	WT
P370	69	F	T4	N1	M0	III	No	No	+	-	NA	WT
P371	73	M	T4	N0	M0	II	No	No	+	-	NA	WT
P373	74	F	T4	N0	M1	IV	No	Yes	+	+	NA	Mut
P375	67	M	T4	N0	M0	II	No	No	+	-	NA	Mut
P376	81	M	T3	N1	M0	III	No	No	+	+	NA	Mut
P377	89	F	T4	N0	M0	II	No	No	+	+	NA	Mut
P379	67	F	T4	N2	M0	III	No	No	+	-	NA	NA
P382	46	M	T2	N0	M0	I	No	No	+	+	NA	Mut
P389	57	F	T4	N0	M0	II	No	No	+	+	NA	Mut
P390	81	M	T4	N1	M0	III	No	Yes	NA	+	NA	WT
P394	80	F	T4	N2	M0	III	No	No	+	+	NA	Mut
P396	50	F	T4	N2	M0	III	No	No	+	+	NA	WT
P397	64	M	T4	N1	M0	III	No	No	-	-	NA	WT
P401	70	M	T4	N1	M0	III	No	No	NA	-	NA	WT
P402	69	M	T4	N2	M0	III	No	No	+	-	NA	WT
P404	69	M	T2	N1	M1	IV	No	No	+	-	NA	WT
P405	75	M	T4	N0	M0	II	No	No	NA	+	NA	Mut
P406	44	M	T4	N2	M0	III	No	No	NA	+	NA	Mut
P409	78	M	T4	N1	M0	III	No	No	-	+	NA	WT
P41	68	M	T4	N0	M0	II	No	No	NA	+	MSI-H	Mut
P411	68	M	T2	N0	M0	I	No	No	+	+	NA	WT
P412	66	M	T4	N1	M0	III	No	No	+	+	NA	Mut
P414	73	M	T4	N1	M0	III	No	No	+	-	NA	Mut
P415	62	F	T2	N0	M0	I	No	No	+	-	NA	Mut
P418	52	M	T4	N1	M0	III	No	No	+	-	NA	NA
P419	85	F	T4	N1	M0	III	No	No	+	+	NA	WT
P420	76	M	T2	N1	M0	III	No	No	NA	+	NA	Mut
P423	79	M	T4	N1	M0	III	No	No	NA	+	NA	Mut
P426	68	M	T4	N0	M0	II	No	No	-	-	NA	WT
P427	87	F	T4	N1	M0	III	No	No	+	+	NA	WT
P429	69	F	T3	N1	M0	III	No	No	+	+	NA	NA
P43	70	F	T4	N1	M1	IV	No	No	+	+	MSS	WT
P430	74	M	T4	N0	M0	II	No	No	+	-	NA	NA
P431	90	M	T4	N0	M0	II	No	No	+	+	NA	Mut
P432	64	M	T2	N2	M0	III	Yes	No	+	+	NA	Mut
P434	75	M	T4	N0	M0	II	No	No	+	+	NA	WT
P439	55	M	T2	N2	M0	III	Yes	No	+	-	NA	Mut
P44	68	F	T4	N0	M0	II	No	No	+	+	MSS	Mut
P441	72	F	T3	N1	M0	III	No	No	-	-	NA	WT
P446	63	M	T4	N1	M0	III	No	No	-	+	NA	Mut
P447	58	F	T4	N1	M0	III	No	No	+	NA	NA	WT
P448	64	M	T4	N0	M0	II	No	No	NA	+	NA	Mut
P449	54	M	T4	N0	M0	II	No	No	+	+	NA	WT
P452	72	F	T4	N2	M0	III	Yes	No	+	+	NA	Mut
P453	71	F	T4	N0	M0	II	No	No	+	+	NA	NA
P454	33	M	T4	N0	M0	II	No	No	NA	-	NA	WT
P455	82	F	T4	N1	M0	III	No	No	NA	-	NA	WT
P456	54	F	T4	N0	M0	II	No	No	+	+	NA	WT
P457	62	M	T3	N0	M0	II	No	No	NA	+	NA	WT
P458	75	F	T2	N0	M0	I	No	No	NA	+	NA	Mut
P46	67	M	T4	N2	M0	III	No	No	+	-	MSS	WT
P461	65	M	T3	N1	M0	III	No	No	+	-	NA	WT
P462	61	F	T4	N0	M0	II	No	No	+	+	NA	Mut
P463	60	M	T4	N1	M0	III	No	No	-	+	NA	WT
P467	84	M	T3	N1	M0	III	Yes	No	NA	+	NA	WT
P469	66	F	T4	N1	M0	III	No	Yes	NA	+	NA	WT
P47	85	M	T2	N0	NA	I	No	No	NA	-	MSS	WT
P471	82	M	T2	N0	M0	I	No	No	-	+	NA	Mut
P472	61	M	T4	N0	M0	II	No	No	NA	-	NA	Mut
P473	76	M	T3	N0	M0	II	No	No	NA	-	NA	Mut
P474	66	F	T4	N1	M0	III	No	No	NA	-	NA	Mut
P475	77	M	T4	N0	M0	II	No	No	-	+	NA	NA
P477	69	F	T3	N0	M0	II	No	No	NA	+	NA	Mut
P479	61	M	T3	N2	M1	IV	Yes	Yes	NA	+	NA	Mut
P482	81	F	T3	N1	M0	III	Yes	No	NA	-	NA	Mut
P484	45	F	T4	N2	M0	III	No	Yes	+	+	NA	WT
P486	59	M	T4	N0	M0	II	No	No	+	+	NA	WT
P487	58	M	T4	N1	M0	III	No	No	NA	+	NA	WT
P488	82	F	T4	N0	M0	II	No	No	NA	-	NA	WT
P490	61	M	T4	N0	M0	II	No	No	NA	+	NA	NA
P493	56	F	T3	N0	M0	II	No	No	-	+	NA	Mut
P494	54	M	T4	N0	M0	II	No	No	NA	+	NA	Mut
P495	73	M	T3	N0	M0	II	No	No	-	+	NA	WT
P497	63	M	T3	N0	M0	II	No	No	NA	+	NA	WT
P500	60	M	T4	N2	M1	IV	No	No	-	-	NA	Mut
P503	83	M	T4	N1	M0	III	No	Yes	+	+	NA	Mut
P504	62	M	T4	N1	M0	III	No	Yes	-	+	NA	WT
P505	62	F	T2	N0	M0	I	No	No	NA	+	NA	WT
P506	54	F	T4	N1	M1	IV	No	No	-	+	NA	Mut
P507	62	M	T3	N0	M0	II	No	No	-	-	NA	NA
P508	70	M	T4	N1	M0	III	No	Yes	NA	+	NA	Mut
P509	66	M	T2	N0	M0	I	Yes	No	NA	-	NA	WT
P51	61	M	T4	N0	M1	IV	No	No	+	NA	MSS	Mut
P511	86	M	T4	N0	M0	II	No	No	-	-	NA	Mut
P512	75	F	T4	N2	M0	III	Yes	Yes	NA	+	NA	WT
P513	82	M	T4	N0	M0	II	No	No	NA	-	NA	WT
P515	77	F	T2	N0	M0	I	No	No	+	+	NA	WT
P517	73	M	T4	N0	M0	II	No	No	NA	-	NA	Mut
P518	63	M	T2	N0	M0	I	No	No	-	+	NA	Mut
P519	28	M	T4	N2	M0	III	No	No	NA	-	NA	Mut
P520	62	M	T3	N1	M0	III	No	No	NA	+	NA	Mut
P523	70	F	T3	N0	M0	II	No	No	NA	+	NA	WT
P524	63	F	T4	N0	M0	II	Yes	No	-	NA	NA	NA
P526	67	F	T3	N1	M0	III	No	No	-	NA	NA	WT
P530	64	M	T4	N0	M0	II	No	No	NA	+	NA	WT
P534	76	F	T4	N0	M0	II	No	No	NA	+	NA	NA
P535	55	M	T3	N0	M0	II	No	No	-	-	NA	Mut
P537	65	M	T4	N0	M0	II	No	No	NA	+	NA	WT
P539	61	F	T3	N1	M0	III	No	No	NA	+	NA	WT
P54	60	M	T4	N2	M0	III	Yes	Yes	+	+	MSS	WT
P540	54	F	T3	N1	M0	III	No	No	+	+	NA	Mut
P544	75	M	T4	N2	M1	IV	Yes	No	-	+	NA	Mut
P545	69	F	T2	N0	M0	I	No	No	-	-	NA	WT
P548	65	M	T4	N1	M0	III	Yes	No	+	+	NA	WT
P551	47	M	T4	N2	M0	III	No	Yes	NA	+	NA	Mut
P60	63	M	T4	N0	M1	IV	Yes	No	+	-	MSS	WT
P62	69	M	T1	N0	M0	I	No	No	+	NA	MSS	Mut
P67	80	M	T4	N1	M0	III	Yes	No	+	-	MSS	WT
P71	74	F	T4	N2	M0	III	No	No	NA	-	MSS	Mut
P72	59	M	T4	N0	M0	II	Yes	Yes	+	+	MSS	WT
P73	44	M	T4	N2	M0	III	Yes	Yes	-	-	MSS	WT
P75	59	F	T4	N0	M0	II	No	No	-	NA	MSS	WT
P86	23	F	T4	N0	M0	II	Yes	No	+	-	MSS	WT
P91	25	M	T4	N1	M0	III	No	No	NA	+	MSI-H	Mut
P92	62	F	T3	N0	M0	II	Yes	No	NA	+	MSS	Mut
P93	61	M	T3	N1	M0	III	Yes	Yes	NA	+	MSS	Mut
P94	50	M	T2	N0	M0	I	No	No	NA	NA	MSI-H	WT
P95	80	M	T3	N0	M0	II	Yes	No	+	+	MSS	Mut
P96	66	M	T4	N0	M0	II	Yes	No	+	+	MSS	WT
P98	70	M	T4	N0	M0	II	No	Yes	+	+	MSS	WT
P99	60	F	T2	N0	M1	IV	No	No	+	NA	MSS	Mut
F, female; M, male
Mut, mutation; WT, wild-type
NA, not available
