# Supplementary material for: Profiling Fusobacterium infection at high taxonomic resolution reveals lineage-specific correlations in colorectal cancer
Source: Nat Commun. 2022 Jun 9;13:3336. doi: 10.1038/s41467-022-30957-6 (PMC9184491; doi:10.1038/s41467-022-30957-6)
Supplement: Supplementary file 7 — Supplementary Data 5 [file 41467_2022_30957_MOESM7_ESM.xlsx]

## Sheet: S4
Dataset S5. Pathological information of the patients and characteristics of health volunteers with FrpoB-seq data available in faecal samples.
Patient	Age (years)	Gender	T	N	M	Stage
P590	81	F	T4	N2	M0	III
P589	50	M	T4	N0	M0	II
P617	69	M	T2	N0	M0	II
P561	55	M	T2	N1	M0	III
P586	71	F	Tis	N0	M0	II
P616	51	M	T1	N0	M0	II
P584	87	F	T3	N0	M0	II
P585	50	F	T2	N1	M0	III
P563	60	F	T2	N2	M0	III
P618	68	M	T2	N0	M0	II
P614	80	M	T4	N1	M0	III
P568	52	M	T4	N1	M0	III
P565	65	M	T4	N0	M1	IV
P587	80	M	T2	N0	M0	II
P611	55	M	T3	N0	M0	II
P566	82	F	T4	N2	M0	III
P615	59	M	T2	N0	M0	II
P613	60	M	NA	NA	NA	NA
P612	63	F	T3	N0	M1	IV
P592	62	F	T4	N2	M1	IV
P594	71	M	T2	N0	M0	II
P595	70	M	Tis	N0	M0	II
P597	65	F	T3	N1	M0	III
P599	43	M	NA	NA	NA	NA
P603	69	M	T3	N0	M0	II
P602	61	M	NA	NA	NA	NA
P605	66	M	T2	N0	M0	II
P607	61	M	NA	NA	NA	NA
P571	47	M	T3	N1	M0	III
P572	73	M	T2	N1	M0	III
P573	66	M	T4	N0	M0	II
P575	32	M	T2	N0	M0	II
P579	53	F	T4	N0	M0	II
P578	42	M	T4	N0	M0	II
P581	71	F	T4	N1	M0	III
P582	66	F	T2	N0	M0	II
P580	48	M	T4	N1	M0	III
P150	75	M	T4	N0	M0	II
P224	84	M	T4	N1	M0	III
P225	40	F	T4	N2	M0	III
P237	72	M	T4	N0	M1	IV
P281	63	M	T4	N1	M0	III
P286	52	F	T4	N0	M0	II
P294	63	F	T4	N1	M0	III
P298	53	F	T4	N0	M0	II
P173	91	F	T3	N0	M0	II
P170	64	M	T4	N0	M0	II
P194	48	M	T4	N0	M0	II
P198	57	M	T4	N0	M0	II
P196	71	F	T4	N2	M0	III
P200	66	M	T4	N0	M0	II
P210	65	M	T2	N0	M0	II
P212	69	M	T4	N2	M1	IV
P153	68	F	T2	N0	M0	II
P154	77	M	T4	N1	M1	IV
P156	54	F	T4	N1	M0	III
P159	82	F	T3	N0	M0	II
P162	71	M	T3	N0	M0	II
P623	85	M	T3	N1	M0	III
P562	NA	NA	NA	NA	NA	NA
P570	NA	NA	NA	NA	NA	NA
Control	Age (years)	Gender
H2	92	F
H4	92	F
H9	86	M
H17	75	F
H22	91	F
H23	85	F
H24	91	F
H28	77	F
H29	78	M
H33	85	F
H38	86	F
H39	84	M
H40	85	M
H43	82	M
H44	86	F
H45	92	F
H49	84	F
H50	73	M
H52	58	M
H53	84	M
H57	30	M
H59	45	F
H60	41	F
H64	37	M
H67	61	F
H68	36	F
H70	50	M
H71	28	F
H77	44	F
H80	37	M
H82	33	M
H83	43	M
H84	25	F
H87	26	F
H88	39	F
H89	53	M
H92	67	M
H95	56	F
F, female; M, male
NA, not available
