# Supplementary material for: Profiling Fusobacterium infection at high taxonomic resolution reveals lineage-specific correlations in colorectal cancer
Source: Nat Commun. 2022 Jun 9;13:3336. doi: 10.1038/s41467-022-30957-6 (PMC9184491; doi:10.1038/s41467-022-30957-6)
Supplement: Supplementary file 9 — Source Data [file 41467_2022_30957_MOESM9_ESM.xlsx]

## Sheet: Fig. 2
Fig. 2A														Fig. 2E
16S							rpoB							Selected rpoB region
Raw identity data		→	Frequency distribution to generate the curve.				Raw identity data		→	Frequency distribution to generate the curve.				Raw identity data		→	Frequency distribution to generate the curve.
intra-species	inter-species		Identity	intra-species	inter-species		intra-species	inter-species		Identity	intra-species	inter-species		intra-species	inter-species		Identity	intra-species	inter-species
99.9	91.37		89.5	0	0		99.09	87.58		72.5	0	0		100	84.51		74.5	0	58
99.9	91.96		90	0	364		99.09	87.08		73	0	74		100	78.53		75	0	204
99.9	91.76		90.5	0	1027		99.09	87.02		73.5	0	61		100	75.54		75.5	0	2290
99.9	91.86		91	0	2201		99.02	87.05		74	0	300		100	78.8		76	0	1268
100	91.86		91.5	0	1102		99.09	87.05		74.5	0	1742		100	77.99		76.5	0	1232
100	91.86		92	0	762		99.02	87.05		75	0	3201		100	77.99		77	0	1906
99.9	91.47		92.5	0	2146		93.82	87.05		75.5	0	2973		100	77.99		77.5	0	954
100	91.47		93	0	1775		93.88	87.05		76	0	236		100	77.99		78	0	450
100	91.47		93.5	0	1461		93.85	86.88		76.5	0	106		100	78.26		78.5	0	978
99.9	91.47		94	0	388		93.85	86.92		77	0	125		100	78.53		79	0	350
100	91.47		94.5	0	18		93.85	86.95		77.5	0	448		100	78.53		79.5	0	234
100	91.37		95	0	94		93.85	86.89		78	0	324		100	78.53		80	0	452
100	91.37		95.5	0	45		93.85	86.95		78.5	0	994		99.73	78.53		80.5	0	766
100	91.47		96	0	257		93.89	86.95		79	0	1201		99.73	78.8		81	0	258
100	91.47		96.5	0	1084		93.95	86.95		79.5	0	810		99.73	78.53		81.5	0	938
100	91.47		97	0	1520		93.92	86.95		80	0	239		99.73	78.53		82	0	358
100	91.47		97.5	0	986		93.92	86.95		80.5	0	6		99.73	78.26		82.5	0	112
100	90.98		98	23	898		93.92	86.95		81	0	56		100	78.26		83	0	28
100	91.08		98.5	25	898		93.92	86.95		81.5	0	24		100	78.26		83.5	0	4
100	91.08		99	114	384		93.92	86.85		82	0	70		100	77.9		84	0	30
100	90.2		99.5	982	264		93.92	86.85		82.5	0	38		99.73	77.63		84.5	0	42
100	90.2		100	1466	22		93.92	86.85		83	0	0		100	77.63		85	0	60
100	90.39						93.92	86.85		83.5	0	0		100	75.74		85.5	0	84
100	90.49						93.92	86.85		84	0	4		100	75.74		86	0	92
100	90.49						93.82	86.85		84.5	0	96		99.73	75.74		86.5	0	18
100	90.49						93.89	86.85		85	0	116		100	75.74		87	0	46
100	90.49						93.89	86.85		85.5	0	72		100	75.74		87.5	0	2
100	90.1						93.89	86.85		86	0	38		100	75.74		88	0	2
100	90.2						93.89	86.85		86.5	0	4		99.73	75.74		88.5	0	222
100	90.2						93.89	86.85		87	0	222		100	75.74		89	0	10
100	90.2						93.89	86.85		87.5	0	6		100	75.74		89.5	0	124
100	90.1						93.89	86.85		88	0	0		100	75.74		90	0	614
99.9	90.1						93.89	86.85		88.5	0	0		99.46	75.47		90.5	0	492
99.9	90.1						93.89	86.85		89	0	228		99.46	75.47		91	0	802
99.9	90.1						93.89	86.85		89.5	0	756		99.46	75.47		91.5	0	208
99.9	90.1						93.89	86.85		90	0	872		99.46	75.47		92	0	358
100	90.1						93.89	86.85		90.5	0	630		100	75.47		92.5	0	54
100	90.1						93.89	86.85		91	0	10		100	75.47		93	0	290
99.9	90.1						93.89	76.47		91.5	0	8		99.46	75.47		93.5	0	614
100	90.1						93.89	77.4		92	0	260		100	75.47		94	0	1262
100	90.1						93.89	76.7		92.5	0	198		100	75.47		94.5	0	898
99.9	90.1						93.89	76.51		93	0	898		99.46	75.47		95	4	170
100	90.2						93.89	77.36		93.5	0	1456		100	75.47		95.5	50	254
100	90.2						93.82	77.77		94	74	498		100	75.47		96	52	374
99.9	90.2						99.93	77.8		94.5	0	100		99.19	75.47		96.5	34	326
99.9	90.2						99.97	77.97		95	0	730		99.19	75.47		97	52	200
99.9	90.2						99.97	77.97		95.5	4	486		99.19	75.47		97.5	108	128
100	90.29						99.97	77.66		96	2	52		100	75.47		98	140	52
99.9	90.29						99.97	77.81		96.5	68	32		99.19	75.47		98.5	214	128
100	90.29						99.97	77.68		97	116	2		100	75.47		99	368	4
99.02	90.29						98.79	77.66		97.5	44	0		95.96	75.47		99.5	1204	2
99.8	90.29						98.79	77.66		98	82	0		95.96	75.47		100	842	0
99.71	90.29						98.76	77.37		98.5	498	0		95.96	75.47
99.71	90.29						98.79	77.47		99	1004	0		95.96	75.47
99.71	90.29						98.83	77.39		99.5	620	0		95.96	75.47
99.71	90.29						98.83	77.39		100	556	0		95.96	75.47
99.31	91.57						98.83	77.45						95.96	75.47
99.61	92.06						98.83	77.29						95.96	75.47
99.61	91.96						98.83	77.71						95.96	75.47
99.61	92.25						98.83	77.84						96.23	75.47
99.51	92.16						98.83	77.81						96.23	84.51
99.51	92.16						98.79	76.92						96.23	85.87
99.51	92.16						98.86	76.92						96.23	85.87
99.51	92.25						98.86	76.92						96.23	85.87
99.51	92.25						98.86	77.54						96.23	85.33
99.51	92.35						98.86	77.71						96.23	85.6
99.51	92.35						98.86	77.64						95.69	85.05
99.51	92.35						98.86	77.35						95.69	85.05
99.51	92.35						98.86	77.51						95.69	85.33
99.51	92.35						98.86	77.55						95.69	85.33
99.51	92.35						98.86	77.58						95.69	85.33
99.41	92.35						98.86	77.51						95.69	85.33
99.41	91.57						98.86	77.58						95.69	85.33
99.41	91.57						98.86	77.61						95.69	85.33
99.41	91.76						98.86	77.55						95.69	85.33
99.41	91.76						98.86	77.54						95.69	85.33
99.51	91.76						98.86	77.54						95.69	84.78
99.51	91.57						98.86	77.58						95.69	84.24
99.51	91.27						98.86	77.37						95.69	83.97
99.51	91.57						98.86	77.37						95.69	84.24
99.51	91.37						93.88	77.58						95.69	84.24
99.51	91.47						99.93	77.61						95.69	84.51
99.51	91.57						99.97	77.48						95.69	84.51
99.51	91.67						99.97	77.44						95.69	84.51
99.51	91.86						99.97	77.51						95.69	84.51
99.02	91.76						99.97	77.61						95.69	84.51
99.22	91.76						99.97	77.51						95.69	84.51
99.31	91.76						98.86	77.51						95.96	84.51
99.31	91.67						98.86	77.38						100	84.51
99.31	91.57						98.82	77.51						100	83.97
99.31	91.57						98.86	77.51						100	84.24
99.41	91.57						98.89	77.51						100	84.51
99.41	91.47						98.89	77.54						100	84.24
99.41	91.57						98.89	77.51						100	84.24
99.41	91.67						98.89	77.54						100	84.24
99.41	91.67						98.89	77.71						100	84.24
99.41	91.67						98.89	77.64						99.73	84.24
99.41	91.67						98.89	77.64						99.73	84.24
99.41	90.62						98.85	77.34						99.73	84.24
99.41	91.02						98.92	77.77						99.73	84.24
99.41	91.22						98.92	77.97						99.73	85.05
99.41	90.83						98.92	77.74						99.73	85.6
99.41	91.12						98.92	77.77						99.73	85.6
99.41	91.02						98.92	77.9						99.73	85.6
99.41	91.02						98.92	77.84						99.73	85.6
99.41	91.12						98.92	77.6						99.73	85.6
99.51	91.12						98.92	77.64						99.73	85.33
99.51	91.12						98.92	77.73						99.73	85.6
99.51	90.62						98.92	77.57						99.73	85.33
99.51	90.53						98.92	77.57						99.73	85.6
99.51	90.72						98.92	77.54						99.73	86.14
99.51	90.72						98.92	77.73						99.73	86.14
99.51	90.72						98.92	77.7						99.73	86.14
99.51	90.33						98.92	77.83						99.73	86.14
99.51	90.43						98.92	77.73						99.73	86.14
99.51	90.43						98.92	77.99						99.73	85.05
99.51	90.53						98.92	77.76						99.73	85.05
99.51	90.53						93.85	77.83						99.73	85.87
99.51	90.62						99.97	77.76						99.73	85.87
99.51	90.62						99.97	77.83						99.73	85.87
99.8	90.02						100	77.96						99.73	85.87
99.22	90.43						100	77.93						99.73	85.87
99.9	90.53						100	77.93						99.73	85.87
99.9	90.62						100	77.96						99.73	85.87
99.9	90.62						98.82	77.8						95.96	85.87
99.9	90.82						98.83	77.8						100	85.87
99.51	90.82						98.79	77.86						100	85.87
99.61	90.72						98.83	77.86						100	85.87
99.61	90.62						98.86	77.49						100	85.87
99.61	90.62						98.86	78.09						100	85.87
99.51	90.62						98.86	77.4						100	84.78
99.51	90.72						98.86	77.4						100	84.78
99.51	90.72						98.86	77.67						100	84.78
99.51	90.72						98.86	77.99						99.73	85.33
99.51	90.72						98.86	77.96						99.73	85.33
99.51	90.72						98.82	77.93						99.73	84.51
99.51	90.72						98.89	77.93						99.73	85.05
99.51	90.72						98.89	77.96						99.73	85.05
99.51	90.72						98.89	77.96						99.73	84.51
99.51	90.72						98.89	77.53						99.73	84.51
99.51	90.72						98.89	77.49						99.73	84.51
99.61	90.72						98.89	77.49						99.73	83.97
99.61	91.43						98.89	77.43						99.73	84.78
99.61	96.76						98.89	77.3						99.73	84.78
99.61	97.35						98.89	77.23						99.73	84.51
99.61	97.25						98.89	77.26						99.73	84.51
99.71	97.25						98.89	77.36						99.73	83.7
99.71	97.25						98.89	77.39						99.73	84.51
99.71	95.2						98.89	77.39						99.73	84.78
99.71	95.2						98.89	77.39						99.73	85.05
99.71	95.2						98.89	77.39						99.73	85.05
99.71	95.2						98.89	77.39						99.73	84.51
99.71	95.2						98.89	87.55						99.73	84.51
99.71	94.9						98.89	87.05						99.73	84.51
99.71	94.9						93.85	86.98						99.73	84.51
99.71	94.9						99.97	87.02						99.73	81.25
99.31	95						99.97	87.02						99.73	79.62
99.9	95						100	87.02						99.73	81.79
100	95						100	87.02						99.73	80.43
100	93.33						100	87.02						99.73	80.43
100	93.43						100	86.85						99.73	80.43
99.61	93.43						98.82	86.89						95.96	80.43
99.71	92.55						98.83	86.92						100	80.98
99.71	92.75						98.79	86.86						100	81.25
99.71	92.75						98.83	86.92						100	81.25
99.61	92.84						98.86	86.92						100	81.25
99.61	92.84						98.86	86.92						100	81.25
99.61	92.84						98.86	86.92						100	81.52
99.61	92.84						98.86	86.92						100	81.79
99.61	92.75						98.86	86.92						100	80.98
99.61	92.75						98.86	86.92						99.73	80.98
99.61	92.75						98.86	86.82						99.73	80.98
99.61	92.75						98.82	86.82						99.73	80.98
99.61	92.75						98.89	86.82						99.73	78.44
99.61	92.75						98.89	86.82						99.73	78.17
99.61	92.75						98.89	86.82						99.73	78.17
99.71	92.75						98.89	86.82						99.73	78.44
99.71	92.75						98.89	86.82						99.73	78.71
99.71	92.75						98.89	86.82						99.73	78.71
99.71	92.75						98.89	86.82						99.73	78.71
99.71	92.75						98.89	86.82						99.73	78.71
99.8	92.75						98.89	86.82						99.73	78.71
99.8	92.75						98.89	86.82						99.73	78.71
99.8	92.75						98.89	86.82						99.73	78.71
99.8	92.84						98.89	86.82						99.73	78.71
99.8	92.84						98.89	86.82						99.73	78.71
99.8	92.84						98.89	86.82						99.73	78.44
99.8	92.84						98.89	86.82						99.73	78.44
99.8	92.84						98.89	86.82						99.73	78.44
99.8	92.84						98.89	86.82						99.73	78.44
99.71	92.84						98.89	76.24						99.73	78.44
99.31	92.84						93.85	77.23						99.73	78.44
99.9	92.84						99.97	76.61						99.73	78.44
100	92.84						99.97	76.19						99.73	78.44
100	92.84						100	77.3						99.73	78.44
100	92.84						100	77.61						99.73	78.44
99.61	92.84						100	77.64						99.73	78.44
99.71	92.84						100	77.87						99.73	78.44
99.71	92.94						98.82	77.87						95.96	78.44
99.71	92.25						98.83	77.29						100	78.44
99.61	92.35						98.79	77.44						100	78.44
99.61	92.45						98.83	77.31						100	78.44
99.61	92.35						98.86	77.29						100	78.44
99.61	92.35						98.86	77.29						100	78.44
99.61	92.35						98.86	77.14						100	78.44
99.61	92.45						98.86	77.24						100	78.44
99.61	92.65						98.86	77.09						100	78.44
99.61	92.55						98.86	77.09						99.73	78.44
99.61	92.55						98.86	77.16						99.73	78.44
99.61	92.55						98.82	76.99						99.73	78.44
99.61	92.55						98.89	77.38						99.73	78.44
99.71	92.55						98.89	77.61						99.73	78.44
99.71	92.55						98.89	77.51						99.73	78.44
99.71	92.55						98.89	76.73						99.73	78.44
99.71	92.35						98.89	76.72						99.73	85.05
99.71	92.35						98.89	76.72						99.73	84.78
99.8	92.55						98.89	77.28						99.73	85.05
99.8	92.55						98.89	77.45						99.73	85.05
99.8	92.55						98.89	77.38						99.73	85.87
99.8	92.16						98.89	77.08						99.73	85.05
99.8	92.16						98.89	77.25						99.73	85.05
99.8	92.35						98.89	77.28						99.73	85.33
99.8	92.16						98.89	77.31						99.73	85.05
99.8	92.25						98.89	77.25						99.73	85.05
99.8	92.45						98.89	77.31						99.73	85.05
99.71	92.55						98.89	77.35						99.73	85.05
99.31	92.45						98.89	77.28						99.73	85.05
99.9	92.45						98.89	77.28						99.73	85.05
100	92.45						93.85	77.28						99.73	85.05
100	92.45						99.97	77.32						99.73	85.05
100	92.35						99.97	77.11						99.73	85.87
99.61	92.35						100	77.11						99.73	85.87
99.71	92.35						100	77.25						99.73	85.87
99.71	92.35						100	77.28						99.73	86.41
99.71	92.25						100	77.15						99.73	86.41
99.61	92.25						98.82	77.18						95.96	85.6
99.61	92.35						98.83	77.19						100	85.33
99.61	92.35						98.79	77.28						100	85.6
99.61	92.35						98.83	77.25						100	85.6
99.61	92.35						98.86	77.25						100	85.6
99.61	90.98						98.86	77.05						100	85.6
99.61	91.18						98.86	77.18						100	85.6
99.61	91.28						98.86	77.18						100	86.14
99.61	90.79						98.86	77.18						100	85.6
99.61	91.09						98.86	77.22						99.73	85.6
99.61	90.99						98.86	77.25						99.73	86.14
99.71	90.99						98.82	77.28						99.73	85.87
99.71	91.09						98.89	77.45						99.73	85.87
99.71	91.09						98.89	77.38						99.73	85.87
99.71	91.09						98.89	77.38						99.73	85.87
99.71	90.79						98.89	77.01						99.73	85.87
99.8	90.88						98.89	77.48						99.73	85.87
99.8	90.88						98.89	77.67						99.73	85.87
99.8	90.88						98.89	77.44						99.73	85.87
99.8	90.88						98.89	77.47						99.73	86.68
99.8	90.49						98.89	77.57						99.73	87.23
99.8	90.49						98.89	77.54						99.73	87.23
99.8	90.49						98.89	77.27						99.73	87.23
99.8	90.69						98.89	77.37						99.73	87.23
99.8	90.59						98.89	77.47						99.73	87.23
99.71	90.69						98.89	77.24						99.73	86.41
99.31	90.69						98.89	77.34						99.73	86.41
99.9	89.8						98.89	77.28						99.73	85.6
100	90.3						98.89	77.5						99.73	85.33
100	90.3						98.89	77.37						99.73	85.6
100	90.69						93.85	77.5						99.73	85.6
99.61	90.69						99.97	77.5						99.73	85.6
99.71	90.59						99.97	77.67						99.73	85.6
99.71	90.69						100	77.5						99.73	85.6
99.71	90.49						100	77.57						99.73	86.68
99.61	90.4						100	77.54						99.73	86.68
99.61	90.49						100	77.57						99.73	86.96
99.61	90.69						98.82	77.7						95.96	86.96
99.61	90.49						98.83	77.6						100	86.96
99.61	90.49						98.79	77.6						100	86.96
99.61	90.49						98.83	77.73						100	86.96
99.61	90.49						98.86	77.47						100	86.96
99.61	90.49						98.86	77.47						100	86.96
99.61	90.59						98.86	77.64						100	86.96
99.61	90.59						98.86	77.64						100	86.96
99.61	90.59						98.86	77.23						100	86.96
99.71	90.59						98.86	77.83						99.73	86.96
99.71	90.59						98.86	77.21						99.73	86.96
99.71	90.59						98.82	77.21						99.73	86.96
99.71	92.02						98.89	77.44						99.73	86.14
99.71	96.76						98.89	77.77						99.73	86.96
99.8	99.22						98.89	77.67						99.73	86.96
99.8	99.12						98.89	77.63						99.73	87.23
99.8	99.12						98.89	77.63						99.73	87.77
99.8	99.12						98.89	77.66						99.73	87.5
99.8	95.98						98.89	77.66						99.73	86.96
99.8	95.98						98.89	77.31						99.73	87.23
99.8	95.98						98.89	77.1						99.73	85.6
99.8	95.98						98.89	77.13						99.73	85.6
99.8	95.98						98.89	77.07						99.73	85.6
99.31	95.78						98.89	76.94						99.73	85.33
99.41	95.78						98.89	76.87						99.73	86.14
99.51	95.78						98.89	76.9						99.73	86.14
99.61	95.88						98.89	77.13						99.73	85.87
99.61	95.88						98.89	77.17						99.73	85.87
99.61	95.88						98.89	77.04						99.73	86.68
99.61	93.73						98.89	77.04						99.73	85.87
99.71	93.82						93.89	77.04						99.73	85.87
99.71	93.82						98.79	77.04						99.73	85.87
99.71	93.33						98.86	87.58						99.73	86.41
99.71	93.24						98.82	87.05						99.73	85.87
99.8	93.53						98.82	86.98						99.73	85.87
99.8	93.63						98.82	87.02						99.73	85.87
99.8	93.63						98.82	87.02						99.73	78.53
99.8	93.63						98.82	87.02						95.96	81.25
99.8	93.63						99.8	87.02						100	80.16
99.8	93.24						99.64	87.02						100	78.53
99.8	93.33						99.68	86.85						100	78.26
99.8	93.33						99.58	86.89						100	78.26
99.8	93.33						99.58	86.92						100	78.26
99.8	93.24						99.58	86.86						100	78.26
99.9	93.24						99.58	86.92						100	78.26
99.9	93.24						99.58	86.92						100	78.53
99.9	93.24						99.58	86.92						99.73	78.53
99.9	93.24						99.58	86.92						99.73	78.53
99.9	93.24						99.61	86.92						99.73	78.53
99.8	93.24						99.67	86.92						99.73	79.08
99.8	93.24						99.67	86.92						99.73	79.08
99.8	93.24						99.67	86.82						99.73	78.8
99.8	93.24						99.67	86.82						99.73	78.26
99.8	93.24						99.67	86.82						99.73	78.26
99.8	93.33						99.67	86.82						99.73	78.26
99.8	93.33						99.67	86.82						99.73	78.44
99.8	93.33						99.67	86.82						99.73	78.71
99.8	93.33						99.67	86.82						99.73	78.71
99.61	93.33						99.67	86.82						99.73	76.82
99.41	93.43						99.67	86.82						99.73	76.01
99.61	93.43						99.67	86.82						99.73	76.01
99.71	93.43						99.67	86.82						99.73	76.01
99.71	93.43						99.67	86.82						99.73	76.01
99.71	93.43						99.67	86.82						99.73	76.01
99.71	93.43						99.67	86.82						99.73	76.01
99.71	93.43						99.67	86.82						99.73	76.01
100	93.43						99.67	86.82						99.73	76.01
100	93.43						93.95	86.82						99.73	76.01
99.9	93.63						98.79	86.82						99.73	75.74
99.9	93.04						98.86	86.82						99.73	75.74
99.9	93.14						98.83	76.28						99.73	75.74
99.9	93.04						98.83	77.39						99.73	75.74
99.9	93.14						98.83	76.64						99.73	75.74
99.9	93.14						98.83	76.42						99.73	75.74
99.9	93.14						98.83	77.3						95.96	75.74
99.9	93.24						99.8	77.61						100	75.74
99.9	93.43						99.71	77.64						100	75.74
99.9	93.33						99.67	77.87						100	75.74
99.9	93.33						99.64	77.87						100	75.74
99.8	93.33						99.64	77.46						100	75.74
99.8	93.33						99.64	77.61						100	75.74
99.8	93.33						99.64	77.48						100	75.74
99.8	93.33						99.64	77.46						100	75.74
99.8	93.33						99.64	77.46						99.73	75.74
99.9	93.14						99.64	77.4						99.73	75.74
99.9	93.14						99.74	77.34						99.73	75.74
99.9	93.33						99.8	77.26						99.73	75.74
99.9	93.33						99.8	77.26						99.73	75.74
99.9	93.33						99.8	77.32						99.73	75.74
99.9	92.84						99.8	77.16						99.73	75.74
99.9	92.75						99.8	77.48						99.73	75.74
99.9	92.94						99.8	77.61						99.73	75.74
99.9	92.75						99.8	77.61						99.73	75.74
99.61	92.84						99.8	76.69						99.73	75.74
99.41	93.24						99.8	76.69						99.73	75.74
99.61	93.33						99.8	76.69						99.73	75.74
99.71	93.04						99.8	77.32						99.73	76.09
99.71	93.04						99.8	77.48						99.73	76.36
99.71	93.04						99.8	77.41						99.73	76.63
99.71	93.04						99.8	77.12						99.73	76.63
99.71	92.94						99.8	77.28						99.73	77.45
100	92.94						99.8	77.31						99.73	76.9
100	92.94						99.8	77.35						99.73	76.09
99.9	92.94						99.8	77.28						99.73	76.36
99.9	92.84						93.92	77.35						99.73	76.09
99.9	92.84						98.76	77.38						99.73	76.09
99.9	92.94						98.82	77.45						99.73	76.09
99.9	92.94						98.79	77.45						99.73	76.09
99.9	92.94						98.79	77.45						99.73	76.09
99.9	92.94						98.79	77.48						99.73	76.09
99.9	91.66						98.79	77.27						99.73	76.09
99.9	91.76						98.79	77.27						95.96	76.09
99.9	91.86						99.64	77.48						100	77.17
99.9	91.47						99.71	77.51						100	76.36
99.8	91.76						99.77	77.38						100	76.09
99.8	91.67						99.61	77.35						100	76.36
99.8	91.67						99.61	77.41						100	76.36
99.8	91.76						99.61	77.51						100	76.63
99.8	91.76						99.61	77.41						100	76.36
99.9	91.76						99.61	77.41						100	76.63
99.9	91.76						99.61	77.28						99.73	76.63
99.9	91.76						99.61	77.42						99.73	76.63
99.9	91.85						99.51	77.42						99.73	76.63
99.9	91.85						99.57	77.42						99.73	76.63
99.9	91.85						99.58	77.45						99.73	76.63
99.9	91.37						99.58	77.42						99.73	76.09
99.9	91.46						99.58	77.45						99.73	76.36
99.9	91.46						99.58	77.61						99.73	76.63
99.61	91.56						99.58	77.54						99.73	76.36
99.41	91.56						99.58	77.54						99.73	76.36
99.61	91.66						99.58	77.08						99.73	76.36
99.71	91.66						99.58	77.61						99.73	76.36
99.71	90.47						99.58	77.8						99.73	76.36
99.71	90.88						99.58	77.57						99.73	76.36
99.71	90.98						99.58	77.61						99.73	76.36
99.71	91.37						99.58	77.74						99.73	76.36
100	91.37						99.58	77.67						99.73	77.99
100	91.27						99.58	77.41						99.73	77.72
99.9	91.27						99.58	77.44						99.73	77.72
99.9	91.17						99.58	77.54						99.73	77.72
99.9	91.17						99.58	77.37						99.73	77.72
99.9	91.08						93.92	77.37						99.73	77.72
99.9	91.08						98.79	77.34						99.73	78.26
99.9	91.27						98.86	77.53						99.73	77.17
99.9	91.27						98.83	77.5						99.73	77.45
99.9	91.17						98.83	77.63						99.73	77.45
99.9	91.17						98.83	77.53						99.73	77.45
99.9	91.17						98.83	77.8						99.73	77.45
99.9	91.17						98.83	77.57						96.23	77.45
99.8	91.17						99.68	77.63						99.73	77.45
99.8	91.17						99.67	77.57						99.73	77.45
99.8	91.17						99.77	77.63						99.73	77.45
99.8	91.17						99.64	77.76						99.73	77.45
99.8	91.17						99.64	77.73						99.73	77.17
99.9	91.82						99.64	77.73						99.73	77.17
99.9	97.35						99.64	77.76						99.73	77.17
99.9	99.22						99.64	77.6						99.73	77.17
99.9	96.37						99.64	77.6						99.73	77.17
99.9	96.37						99.64	77.66						100	77.17
99.9	96.37						99.61	77.66						100	77.17
99.9	96.37						99.67	77.26						100	77.17
99.9	96.37						99.67	77.9						100	77.17
99.9	96.18						99.67	77.21						100	77.17
99.51	96.18						99.67	77.21						100	77.17
99.41	96.18						99.67	77.5						99.46	77.17
99.51	96.27						99.67	77.83						99.46	77.17
99.61	96.27						99.67	77.73						99.46	77.45
99.61	96.27						99.67	77.7						99.46	77.72
99.61	93.73						99.67	77.7						99.46	77.72
99.61	93.82						99.67	77.73						99.46	77.99
99.71	93.82						99.67	77.73						99.46	78.26
99.9	93.33						99.67	77.31						99.46	77.45
99.9	93.24						99.67	77.2						99.46	77.99
99.9	93.53						99.67	77.23						99.46	77.99
99.9	93.63						99.67	77.17						99.46	76.9
99.9	93.63						99.67	77.04						99.46	77.17
99.9	93.63						99.67	76.97						99.46	77.17
99.9	93.63						99.67	77						99.46	76.63
99.9	93.24						93.92	77.1						99.46	76.9
99.9	93.33						98.83	77.13						99.46	76.9
99.9	93.33						98.89	77.13						99.46	77.17
99.9	93.33						98.86	77.13						99.46	77.17
99.9	93.24						98.86	77.13						99.46	77.17
99.9	93.24						98.86	77.13						99.46	77.17
99.8	93.24						98.86	87.58						99.46	77.45
99.8	93.24						98.86	87.55						96.23	77.45
99.8	93.24						99.58	87.58						99.73	77.17
99.8	93.24						99.64	75.37						99.73	77.45
99.8	93.24						99.61	75.06						99.73	77.45
99.8	93.24						99.64	73.45						99.73	77.45
99.8	93.24						100	74.09						99.73	75.54
99.8	93.24						100	75.15						99.73	79.62
99.8	93.24						100	75.08						99.73	80.16
99.8	93.33						100	75.11						99.73	91.58
99.8	93.33						100	75.08						99.73	92.66
99.8	93.33						100	75.08						100	92.66
99.8	93.33						99.64	75.27						100	92.66
99.8	93.33						99.7	75.18						100	92.66
99.51	93.43						99.71	75.18						100	91.58
99.41	93.43						99.71	75.17						100	91.85
99.51	93.43						99.71	75.17						100	91.85
99.61	93.43						99.71	75.12						99.46	91.85
99.61	93.43						99.71	75.15						99.46	91.85
99.61	93.43						99.71	75.14						99.46	92.39
99.61	93.43						99.71	75.14						99.46	92.39
99.8	93.43						99.71	75.07						99.46	91.58
99.9	93.43						99.71	75.01						99.46	91.03
99.9	93.63						99.71	75.34						99.46	91.03
99.9	92.94						99.71	75.83						99.46	91.03
99.9	93.04						99.71	76.02						99.46	78.71
100	92.94						99.71	75.33						99.46	78.17
100	93.04						99.71	75.47						99.46	78.17
100	93.04						99.71	75.47						99.46	78.98
100	93.04						99.71	75.63						99.46	78.44
100	93.14						99.71	75.86						99.46	78.44
100	93.33						93.92	75.89						99.46	78.44
100	93.24						98.83	75.66						99.46	78.44
100	93.24						98.89	75.66						99.46	78.44
100	93.24						98.86	75.79						99.46	78.44
99.9	93.24						98.86	75.79						99.46	78.44
99.9	93.24						98.86	75.83						99.46	78.44
99.9	93.24						98.86	75.63						99.46	78.44
99.9	93.24						98.86	75.76						96.23	78.17
99.9	93.04						99.58	75.93						99.73	78.17
99.8	93.04						99.64	75.67						99.73	78.17
99.8	93.24						99.61	75.67						99.73	78.17
99.8	93.24						99.64	75.93						99.73	78.17
99.8	93.24						100	75.89						99.73	78.17
99.8	92.75						100	75.89						99.73	78.17
99.8	92.65						100	75.87						99.73	78.17
99.8	92.84						100	75.96						99.73	78.17
99.8	92.65						100	75.77						99.73	78.17
99.8	92.75						100	75.77						100	78.17
99.51	93.04						99.64	75.8						100	78.17
99.41	93.14						99.7	75.94						100	78.17
99.51	92.94						99.71	75.74						100	78.17
99.61	92.94						99.71	75.74						100	78.17
99.61	92.94						99.71	75.67						100	78.17
99.61	92.94						99.71	75.87						99.46	78.17
99.61	92.84						99.71	75.87						99.46	78.17
99.8	92.84						99.71	75.87						99.46	78.17
99.9	92.84						99.71	75.8						99.46	78.17
99.9	92.84						99.71	75.93						99.46	78.17
99.9	92.75						99.71	76.03						99.46	78.17
99.9	92.75						99.71	75.87						99.46	78.17
100	92.84						99.71	75.77						99.46	78.17
100	92.84						99.71	75.77						99.46	78.17
100	92.84						99.71	75.92						99.46	78.17
100	92.84						99.71	76.26						99.46	78.17
100	91.56						99.71	76.49						99.46	78.17
100	91.67						99.71	76.16						99.46	78.53
100	91.76						99.71	76.19						99.46	78.26
100	91.38						93.92	76.26						99.46	78.53
100	91.76						98.83	76.26						99.46	78.53
99.9	91.57						98.89	76.45						99.46	79.35
99.9	91.57						98.86	76.28						99.46	79.62
99.9	91.67						98.86	76.22						99.46	78.8
99.9	91.67						98.86	76.42						99.46	78.8
99.9	91.67						98.86	76.42						99.46	78.53
99.8	91.66						98.86	76.19						96.23	78.53
99.8	91.66						99.58	76.35						99.73	78.53
99.8	91.76						99.64	76.51						99.73	78.53
99.8	91.76						99.61	76.51						99.73	78.53
99.8	91.76						99.64	76.48						99.73	78.53
99.8	91.27						100	76.64						99.73	78.53
99.8	91.37						100	76.45						99.73	78.53
99.8	91.37						100	76.61						99.73	79.35
99.8	91.46						100	76.51						99.73	79.62
99.51	91.46						100	76.55						99.73	79.35
99.41	91.56						100	76.64						100	79.62
99.51	91.56						99.64	76.68						100	79.62
99.61	90.38						99.7	76.68						100	79.08
99.61	90.79						99.71	76.55						100	79.35
99.61	90.88						99.71	76.58						100	79.62
99.61	91.27						99.71	76.48						100	79.62
99.8	91.27						99.71	76.68						99.46	79.62
99.9	91.17						99.71	76.68						99.46	79.62
99.9	91.17						99.71	76.42						99.46	79.62
99.9	91.08						99.71	76.75						99.46	79.08
99.9	91.08						99.71	76.74						99.46	79.08
100	90.98						99.71	76.74						99.46	79.62
100	91.17						99.71	76.22						99.46	79.62
100	91.17						99.71	76.32						99.46	79.35
100	91.17						99.71	76.55						99.46	79.35
100	91.08						99.71	76.48						99.46	79.35
100	91.08						99.71	76.48						99.46	79.35
100	91.08						99.71	76.51						99.46	79.35
100	91.08						99.71	76.51						99.46	79.35
100	91.08						99.71	76.48						99.46	79.35
99.9	91.08						93.92	76.37						99.46	79.35
99.9	91.08						98.83	76.38						99.46	79.89
99.9	91.08						98.89	76.21						99.46	79.62
99.9	91.08						98.86	76.31						99.46	79.62
99.9	91.92						98.86	76.24						99.46	79.62
99.8	97.25						98.86	76.21						99.46	79.62
99.8	99.12						98.86	76.08						99.46	79.62
99.8	96.47						98.86	76.11						96.23	79.35
99.8	96.47						99.58	76.18						99.73	78.26
99.8	96.47						99.64	76.18						99.73	78.8
99.8	96.47						99.61	76.18						99.73	79.08
99.8	96.47						99.64	76.18						99.73	79.35
99.8	96.27						100	87.08						99.73	79.35
99.8	96.27						100	87.05						99.73	79.35
99.51	96.27						100	87.05						99.73	79.35
99.41	96.37						100	74.83						99.73	79.35
99.51	96.37						100	74.33						99.73	79.35
99.61	96.37						100	72.89						100	79.35
99.61	93.82						99.64	73.73						100	79.62
99.61	93.92						99.7	74.94						100	79.62
99.61	93.92						99.71	75.05						100	79.62
99.8	93.43						99.71	75.08						100	79.62
99.9	93.33						99.71	75.02						100	79.89
99.9	93.63						99.71	75.02						99.46	79.89
99.9	93.73						99.71	74.46						99.46	79.89
99.9	93.73						99.71	74.44						99.46	79.89
100	93.73						99.71	74.34						99.46	79.89
100	93.73						99.71	74.32						99.46	79.89
100	93.33						99.71	74.32						99.46	79.89
100	93.43						99.71	74.68						99.46	79.89
100	93.43						99.71	74.94						99.46	79.89
100	93.43						99.71	74.55						99.46	79.08
100	93.33						99.71	74.55						99.46	79.62
100	93.33						99.71	74.42						99.46	79.62
100	93.33						99.71	74.39						99.46	80.16
99.9	93.33						99.71	74.52						99.46	80.71
99.9	93.33						99.71	75.18						99.46	80.43
99.9	93.33						93.92	75.21						99.46	79.89
99.9	93.33						98.83	74.56						99.46	80.16
99.9	93.33						98.89	74.55						99.46	78.53
99.8	93.33						98.86	74.55						99.46	79.35
99.8	93.33						98.86	74.69						99.46	79.35
99.8	93.33						98.86	74.95						99.46	78.26
99.8	93.43						98.86	74.98						99.46	79.08
99.8	93.43						98.86	74.82						96.23	79.08
99.8	93.43						99.58	74.88						99.73	78.8
99.8	93.43						99.64	74.88						99.73	78.8
99.8	93.43						99.61	74.91						99.73	79.62
99.8	93.53						99.64	75.01						99.73	79.35
99.51	93.53						100	74.85						99.73	79.89
99.41	93.53						100	74.98						99.73	78.8
99.51	93.53						100	74.89						99.73	79.35
99.61	93.53						100	74.73						99.73	79.08
99.61	93.53						100	74.73						99.73	79.08
99.61	93.53						100	75.09						100	79.08
99.61	93.53						99.64	75.08						100	78.8
99.8	93.53						99.7	75.08						100	81.79
99.9	93.63						99.71	75.02						100	78.53
99.9	93.04						99.71	75.05						100	91.58
99.9	92.94						99.71	74.76						100	96.2
99.9	93.04						99.71	74.76						99.46	96.2
100	93.14						99.71	74.79						99.46	96.2
100	93.14						99.71	74.99						99.46	96.2
100	93.14						99.71	74.92						99.46	90.22
100	93.24						99.71	74.92						99.46	90.22
100	93.24						99.71	74.56						99.46	90.22
100	93.33						99.71	74.76						99.46	90.22
100	93.33						99.71	74.76						99.46	90.22
100	93.33						99.71	74.76						99.46	90.49
100	93.33						99.71	74.79						99.46	90.76
99.9	93.33						99.71	74.92						99.46	90.76
99.9	93.33						99.71	74.86						99.46	90.49
99.9	93.33						99.71	74.96						99.46	90.49
99.9	92.94						99.71	74.86						99.46	90.49
99.9	92.94						93.92	74.86						99.46	78.17
99.8	93.14						98.83	74.59						99.46	77.63
99.8	93.14						98.89	75.24						99.46	77.63
99.8	93.14						98.86	75.33						99.46	79.51
99.8	92.65						98.86	75.1						99.46	78.98
99.8	92.55						98.86	75.14						99.46	78.98
99.8	92.75						98.86	75.23						99.46	78.98
99.8	92.55						98.86	75.2						96.23	78.98
99.8	92.65						99.58	75.47						99.73	78.98
99.8	92.94						99.64	75.34						99.73	78.98
99.51	93.04						99.61	75.4						99.73	78.98
99.41	92.84						99.64	75.47						99.73	78.98
99.51	92.84						100	75.4						99.73	78.98
99.61	92.84						100	75.28						99.73	78.71
99.61	92.84						100	75.44						99.73	78.71
99.61	92.75						100	75.57						99.73	78.71
99.61	92.75						100	75.57						99.73	78.71
99.8	92.75						100	75.54						100	78.71
99.9	92.75						99.64	75.6						100	78.71
99.9	92.65						99.7	75.53						100	78.71
99.9	92.65						99.71	75.86						100	78.71
99.9	92.75						99.71	75.64						100	78.71
100	92.75						99.71	75.7						100	78.71
100	92.75						99.71	75.73						99.46	78.71
100	92.75						99.71	75.77						99.46	78.71
100	91.46						99.71	75.77						99.46	78.71
100	91.57						99.71	75.64						99.46	78.71
100	91.67						99.71	75.6						99.46	78.71
100	91.28						99.71	75.6						99.46	78.71
100	91.67						99.71	75.64						99.46	78.71
100	91.47						99.71	75.64						99.46	78.71
99.9	91.47						99.71	75.44						99.46	78.71
99.9	91.57						99.71	75.73						99.46	78.71
99.9	91.57						99.71	75.64						99.46	78.71
99.9	91.57						99.71	75.64						99.46	78.71
99.9	91.56						99.71	74.88						99.46	78.71
99.8	91.56						99.71	75.31						99.46	78.71
99.8	91.66						93.92	75.37						99.46	78.71
99.8	91.66						98.83	75.31						99.46	78.71
99.8	91.66						98.89	75.31						99.46	78.71
99.8	91.17						98.86	75.34						99.46	78.71
99.8	91.27						98.86	75.34						99.46	78.8
99.8	91.27						98.86	75.51						99.46	79.62
99.8	91.37						98.86	75.46						99.46	79.89
99.8	91.37						98.86	75.36						95.69	79.89
99.51	91.46						99.58	75.23						99.73	79.35
99.41	91.46						99.64	75.4						99.73	79.35
99.51	90.28						99.61	75.2						99.73	78.53
99.61	90.69						99.64	75.23						99.73	79.08
99.61	90.79						100	75.3						99.73	78.8
99.61	91.17						100	75.33						99.73	78.8
99.61	91.17						100	75.23						99.73	78.8
99.8	91.08						100	75.23						99.73	78.8
99.9	91.08						100	75.23						99.73	78.8
99.9	90.98						100	75.23						99.46	78.8
99.9	90.98						99.64	87.02						99.46	78.8
99.9	90.88						99.7	86.98						99.46	78.8
100	91.08						99.71	86.98						99.46	81.52
100	91.08						99.71	74.83						99.46	81.25
100	91.08						99.71	74.36						99.46	80.98
100	90.98						99.71	72.89						99.46	81.25
100	90.98						99.71	73.7						100	81.25
100	90.98						99.71	74.9						100	81.52
100	90.98						99.71	75.02						100	81.25
100	90.98						99.71	75.05						100	81.52
100	90.98						99.71	74.98						100	81.52
99.9	90.98						99.71	74.98						100	81.52
99.9	90.98						99.71	74.42						100	81.52
99.9	90.98						99.71	74.41						100	81.52
99.9	91.92						99.71	74.31						100	81.52
99.9	97.25						99.71	74.29						100	80.98
99.8	99.12						99.71	74.29						100	81.25
99.8	96.47						99.71	74.64						100	81.52
99.8	96.47						99.71	74.9						100	81.25
99.8	96.47						93.82	74.52						100	81.25
99.8	96.47						98.79	74.52						100	81.25
99.8	96.47						98.85	74.39						100	81.25
99.8	96.27						98.82	74.36						100	81.25
99.8	96.27						98.82	74.52						100	81.25
99.8	96.27						98.82	75.21						100	81.25
99.51	96.37						98.82	75.24						100	81.25
99.41	96.37						98.82	74.59						95.69	81.52
99.51	96.37						99.61	74.59						99.73	81.52
99.61	93.82						99.74	74.59						99.73	81.52
99.61	93.92						99.51	74.72						99.73	81.52
99.61	93.92						99.61	74.98						99.73	81.52
99.61	93.43						99.64	75.01						99.73	81.52
99.8	93.33						99.64	74.85						99.73	80.71
99.9	93.63						99.64	74.91						99.73	80.98
99.9	93.73						99.64	74.92						99.73	81.52
99.9	93.73						99.64	74.95						99.73	81.52
99.9	93.73						99.64	75.05						99.46	81.25
100	93.73						99.64	74.88						99.46	81.25
100	93.33						99.87	75.01						99.46	81.25
100	93.43						99.93	74.89						99.46	81.25
100	93.43						99.93	74.73						99.46	81.25
100	93.43						99.93	74.73						99.46	82.61
100	93.33						99.93	75.09						99.46	82.61
100	93.33						99.93	75.08						100	82.34
100	93.33						99.93	75.08						100	82.34
100	93.33						99.93	75.02						100	82.34
99.9	93.33						99.93	75.05						100	82.34
99.9	93.33						99.93	74.76						100	82.61
99.9	93.33						99.93	74.76						100	82.61
99.9	93.33						99.93	74.79						100	82.61
99.9	93.33						99.93	74.99						100	82.61
99.8	93.33						99.93	74.92						100	82.61
99.8	93.33						99.93	74.92						100	82.61
99.8	93.43						99.93	74.56						100	82.61
99.8	93.43						99.93	74.76						100	82.61
99.8	93.43						99.93	74.76						100	82.61
99.8	93.43						93.89	74.76						100	81.79
99.8	93.43						98.86	74.79						100	82.34
99.8	93.53						98.92	74.92						100	82.34
99.8	93.53						98.89	74.86						100	82.61
99.51	93.53						98.89	74.96						100	83.15
99.41	93.53						98.89	74.86						100	82.34
99.51	93.53						98.89	74.86						100	82.61
99.61	93.53						98.89	74.59						95.69	82.88
99.61	93.53						99.67	75.24						99.73	82.88
99.61	93.53						99.8	75.33						99.73	82.34
99.61	93.53						99.57	75.1						99.73	82.34
99.8	93.63						99.67	75.14						99.73	82.88
99.9	93.04						99.7	75.23						99.73	83.15
99.9	92.94						99.7	75.2						99.73	83.15
99.9	93.04						99.7	75.47						99.73	82.88
99.9	93.14						99.7	75.34						99.73	82.88
100	93.14						99.7	75.4						99.73	82.07
100	93.14						99.7	75.47						99.46	82.88
100	93.24						99.7	75.4						99.46	83.15
100	93.24						99.87	75.28						99.46	82.88
100	93.33						99.93	75.44						99.46	83.42
100	93.33						99.93	75.57						99.46	82.88
100	93.33						99.93	75.57						99.46	82.88
100	93.33						99.93	75.54						99.46	82.88
100	93.33						99.93	75.6						100	77.99
99.9	93.33						99.93	75.53						100	80.43
99.9	93.33						99.93	75.86						100	78.26
99.9	92.94						99.93	75.64						100	92.66
99.9	92.94						99.93	75.7						100	96.2
99.9	93.14						99.93	75.73						100	89.95
99.8	93.14						99.93	75.77						100	89.95
99.8	93.14						99.93	75.77						100	89.95
99.8	92.65						99.93	75.64						100	89.95
99.8	92.55						99.93	75.6						100	89.95
99.8	92.75						99.93	75.6						100	90.76
99.8	92.55						99.93	75.64						100	91.03
99.8	92.65						99.93	75.64						100	90.49
99.8	92.94						93.89	75.44						100	90.22
99.8	93.04						98.86	75.73						100	90.22
99.51	92.84						98.92	75.64						100	90.22
99.41	92.84						98.89	75.64						100	77.63
99.51	92.84						98.89	74.88						100	77.09
99.61	92.84						98.89	75.31						100	77.09
99.61	92.75						98.89	75.37						100	77.9
99.61	92.75						98.89	75.31						95.69	77.09
99.61	92.75						99.67	75.31						99.73	77.09
99.8	92.75						99.8	75.34						99.73	77.09
99.9	92.65						99.58	75.34						99.73	77.09
99.9	92.65						99.67	75.51						99.73	77.09
99.9	92.75						99.71	75.46						99.73	77.09
99.9	92.75						99.71	75.36						99.73	77.09
100	92.75						99.71	75.23						99.73	77.09
100	92.75						99.71	75.4						99.73	77.09
100	91.46						99.71	75.2						99.73	76.82
100	91.57						99.71	75.23						99.46	76.82
100	91.67						99.71	75.3						99.46	76.82
100	91.28						99.93	75.33						99.46	76.82
100	91.67						99.93	75.23						99.46	76.82
100	91.47						100	75.23						99.46	76.82
100	91.47						100	75.23						99.46	76.82
99.9	91.57						100	75.23						99.46	76.82
99.9	91.57						100	87.05						100	76.82
99.9	91.57						100	87.02						100	76.82
99.9	91.56						100	87.02						100	76.82
99.9	91.56						100	74.83						100	76.82
99.8	91.66						100	74.33						100	76.82
99.8	91.66						100	72.89						100	76.82
99.8	91.66						100	73.7						100	76.82
99.8	91.17						100	74.9						100	76.82
99.8	91.27						100	75.02						100	76.82
99.8	91.27						100	75.05						100	76.82
99.8	91.37						100	74.98						100	76.82
99.8	91.37						100	74.98						100	76.82
99.8	91.46						100	74.42						100	76.82
99.41	91.46						93.89	74.41						100	76.82
99.51	90.28						98.86	74.31						100	76.82
99.61	90.69						98.92	74.29						100	76.82
99.71	90.79						98.89	74.29						100	76.82
99.71	91.17						98.89	74.64						100	76.82
99.71	91.17						98.89	74.9						100	76.82
99.71	91.08						98.89	74.52						100	76.82
99.9	91.08						98.89	74.52						95.69	77.17
99.8	90.98						99.67	74.39						99.73	77.45
99.8	90.98						99.8	74.36						99.73	77.72
99.8	90.88						99.58	74.52						99.73	77.72
99.8	91.08						99.67	75.18						99.73	77.72
99.9	91.08						99.71	75.21						99.73	77.72
99.9	91.08						99.71	74.56						99.73	77.17
99.9	90.98						99.71	74.55						99.73	77.45
99.9	90.98						99.71	74.55						99.73	77.17
99.9	90.98						99.71	74.69						99.73	77.17
99.9	90.98						99.71	74.95						99.46	77.17
99.9	90.98						99.71	74.98						99.46	77.17
99.9	90.98						99.93	74.82						99.46	77.17
99.9	90.98						99.93	74.88						99.46	77.17
99.9	90.98						100	74.88						99.46	77.17
100	90.98						100	74.91						99.46	77.17
100	91.92						100	75.01						99.46	80.43
100	97.25						100	74.85						100	80.16
100	99.12						100	74.98						100	79.89
99.9	96.47						100	74.89						100	80.16
99.9	96.47						100	74.73						100	80.16
99.9	96.47						100	74.73						100	80.43
99.9	96.47						100	75.09						100	80.16
99.9	96.47						100	75.08						100	80.43
99.9	96.27						100	75.08						100	80.43
99.9	96.27						100	75.02						100	80.43
99.9	96.27						100	75.05						100	80.43
99.9	96.37						100	74.76						100	80.43
99.41	96.37						100	74.76						100	80.98
99.51	96.37						100	74.79						100	80.43
99.61	93.82						93.89	74.99						100	80.71
99.71	93.92						98.86	74.92						100	80.43
99.71	93.92						98.92	74.92						100	80.16
99.71	93.43						98.89	74.56						100	80.16
99.71	93.33						98.89	74.76						100	80.16
99.9	93.63						98.89	74.76						100	80.16
99.8	93.73						98.89	74.76						100	80.16
99.8	93.73						98.89	74.79						95.69	80.16
99.8	93.73						99.67	74.92						99.73	80.16
99.8	93.73						99.8	74.86						99.73	80.16
99.9	93.33						99.58	74.96						99.73	80.71
99.9	93.43						99.67	74.86						99.73	80.71
99.9	93.43						99.71	74.86						99.73	80.71
99.9	93.43						99.71	74.59						99.73	80.71
99.9	93.33						99.71	75.24						99.73	80.71
99.9	93.33						99.71	75.33						99.73	80.71
99.9	93.33						99.71	75.1						99.73	79.35
99.9	93.33						99.71	75.14						99.46	79.89
99.9	93.33						99.71	75.23						99.46	80.16
99.9	93.33						99.93	75.2						99.46	80.71
100	93.33						99.93	75.47						99.46	80.16
100	93.33						100	75.34						99.46	80.16
100	93.33						100	75.4						99.46	80.16
100	93.33						100	75.47						99.46	80.16
99.9	93.33						100	75.4						100	80.16
99.9	93.43						100	75.28						100	81.52
99.9	93.43						100	75.44						100	81.52
99.9	93.43						100	75.57						100	81.25
99.9	93.43						100	75.57						100	81.25
99.9	93.43						100	75.54						100	81.25
99.9	93.53						100	75.6						100	81.25
99.9	93.53						100	75.53						100	81.52
99.9	93.53						100	75.86						100	81.52
99.41	93.53						100	75.64						100	81.52
99.51	93.53						100	75.7						100	81.52
99.61	93.53						100	75.73						100	81.52
99.71	93.53						100	75.77						100	81.52
99.71	93.53						93.89	75.77						100	81.52
99.71	93.53						98.86	75.64						100	81.52
99.71	93.63						98.92	75.6						100	81.52
99.9	93.04						98.89	75.6						100	79.89
99.8	92.94						98.89	75.64						100	80.43
99.8	93.04						98.89	75.64						100	80.43
99.8	93.14						98.89	75.44						100	80.71
99.8	93.14						98.89	75.73						95.69	81.25
99.9	93.14						99.67	75.64						99.73	80.43
99.9	93.24						99.8	75.64						99.73	80.71
99.9	93.24						99.58	74.88						99.73	80.98
99.9	93.33						99.67	75.31						99.73	81.52
99.9	93.33						99.71	75.37						99.73	81.25
99.9	93.33						99.71	75.31						99.73	81.25
99.9	93.33						99.71	75.31						99.73	81.52
99.9	93.33						99.71	75.34						99.73	81.25
99.9	93.33						99.71	75.34						99.73	81.25
99.9	93.33						99.71	75.51						99.46	81.79
100	92.94						99.71	75.46						99.46	81.79
100	92.94						99.93	75.36						99.46	80.71
100	93.14						99.93	75.23						99.46	81.79
100	93.14						100	75.4						99.46	82.07
99.9	93.14						100	75.2						99.46	81.79
99.9	92.65						100	75.23						99.46	81.79
99.9	92.55						100	75.3						100	81.79
99.9	92.75						100	75.33						100	81.79
99.9	92.55						100	75.23						100	81.79
99.9	92.65						100	75.23						100	77.99
99.9	92.94						100	75.23						100	80.43
99.9	93.04						100	75.23						100	78.26
99.9	92.84						100	87.05						100	92.66
99.41	92.84						100	87.02						100	96.2
99.51	92.84						100	87.02						100	89.95
99.61	92.84						100	74.83						100	89.95
99.71	92.75						100	74.33						100	89.95
99.71	92.75						100	72.89						100	89.95
99.71	92.75						100	73.7						100	89.95
99.71	92.75						93.89	74.9						100	90.76
99.9	92.65						98.86	75.02						100	91.03
99.8	92.65						98.92	75.05						100	90.49
99.8	92.75						98.89	74.98						100	90.22
99.8	92.75						98.89	74.98						100	90.22
99.8	92.75						98.89	74.42						100	90.22
99.9	92.75						98.89	74.41						100	77.63
99.9	91.46						98.89	74.31						95.69	77.09
99.9	91.57						99.67	74.29						99.73	77.09
99.9	91.67						99.8	74.29						99.73	77.9
99.9	91.28						99.58	74.64						99.73	77.09
99.9	91.67						99.67	74.9						99.73	77.09
99.9	91.47						99.71	74.52						99.73	77.09
99.9	91.47						99.71	74.52						99.73	77.09
99.9	91.57						99.71	74.39						99.73	77.09
99.9	91.57						99.71	74.36						99.73	77.09
100	91.57						99.71	74.52						99.73	77.09
100	91.56						99.71	75.18						99.46	77.09
100	91.56						99.71	75.21						99.46	77.09
100	91.66						99.93	74.56						99.46	76.82
99.9	91.66						99.93	74.55						99.46	76.82
99.9	91.66						100	74.55						99.46	76.82
99.9	91.17						100	74.69						99.46	76.82
99.9	91.27						100	74.95						99.46	76.82
99.9	91.27						100	74.98						100	76.82
99.9	91.37						100	74.82						100	76.82
99.9	91.37						100	74.88						100	76.82
99.9	91.46						100	74.88						100	76.82
99.9	91.46						100	74.91						100	76.82
99.41	90.28						100	75.01						100	76.82
99.51	90.69						100	74.85						100	76.82
99.61	90.79						100	74.98						100	76.82
99.71	91.17						100	74.89						100	76.82
99.71	91.17						100	74.73						100	76.82
99.71	91.08						100	74.73						100	76.82
99.71	91.08						100	75.09						100	76.82
99.9	90.98						100	75.08						100	76.82
99.8	90.98						93.89	75.08						100	76.82
99.8	90.88						98.86	75.02						100	76.82
99.8	91.08						98.92	75.05						100	76.82
99.8	91.08						98.89	74.76						100	76.82
99.9	91.08						98.89	74.76						100	76.82
99.9	90.98						98.89	74.79						100	76.82
99.9	90.98						98.89	74.99						100	76.82
99.9	90.98						98.89	74.92						95.69	76.82
99.9	90.98						99.67	74.92						99.73	76.82
99.9	90.98						99.8	74.56						99.73	76.82
99.9	90.98						99.58	74.76						99.73	77.17
99.9	90.98						99.67	74.76						99.73	77.45
99.9	90.98						99.71	74.76						99.73	77.72
99.9	90.98						99.71	74.79						99.73	77.72
100	91.53						99.71	74.92						99.73	77.72
100	95.2						99.71	74.86						99.73	77.72
100	95.98						99.71	74.96						99.73	77.17
100	96.37						99.71	74.86						99.46	77.45
99.9	96.47						99.71	74.86						99.46	77.17
99.9	96.47						99.93	74.59						99.46	77.17
99.9	96.47						99.93	75.24						99.46	77.17
99.9	99.51						100	75.33						99.46	77.17
99.9	99.51						100	75.1						99.46	77.17
99.9	99.41						100	75.14						99.46	77.17
99.9	99.61						100	75.23						100	77.17
99.9	99.61						100	75.2						100	77.17
99.9	99.61						100	75.47						100	80.43
99.51	93.82						100	75.34						100	80.16
99.51	93.92						100	75.4						100	79.89
99.71	93.92						100	75.47						100	80.16
99.8	93.04						100	75.4						100	80.16
99.8	93.33						100	75.28						100	80.43
99.8	93.24						100	75.44						100	80.16
99.8	93.33						100	75.57						100	80.43
99.8	93.33						100	75.57						100	80.43
99.9	93.33						100	75.54						100	80.43
99.9	93.33						100	75.6						100	80.43
99.9	93.14						93.89	75.53						100	80.43
99.8	93.24						98.86	75.86						100	80.98
99.8	93.24						98.92	75.64						100	80.43
99.8	93.24						98.89	75.7						100	80.71
99.8	93.14						98.89	75.73						100	80.43
99.8	93.14						98.89	75.77						100	80.16
99.8	93.14						98.89	75.77						100	80.16
99.8	93.14						98.89	75.64						95.69	80.16
99.8	93.14						99.67	75.6						99.73	80.16
99.8	93.14						99.8	75.6						99.73	80.16
99.8	93.14						99.58	75.64						99.73	80.16
99.8	93.14						99.67	75.64						99.73	80.16
99.9	93.14						99.71	75.44						99.73	80.16
99.9	93.14						99.71	75.73						99.73	80.71
99.9	93.14						99.71	75.64						99.73	80.71
99.9	93.24						99.71	75.64						99.73	80.71
99.9	93.24						99.71	74.88						99.73	80.71
100	93.24						99.71	75.31						99.46	80.71
100	93.24						99.71	75.37						99.46	80.71
100	93.24						99.93	75.31						99.46	79.35
100	93.33						99.93	75.31						99.46	79.89
100	93.33						100	75.34						99.46	80.16
100	93.33						100	75.34						99.46	80.71
100	93.33						100	75.51						99.46	80.16
100	93.33						100	75.46						100	80.16
99.51	93.33						100	75.36						100	80.16
99.51	93.33						100	75.23						100	80.16
99.71	93.33						100	75.4						100	80.16
99.8	93.33						100	75.2						100	81.52
99.8	94.51						100	75.23						100	81.52
99.8	93.82						100	75.3						100	81.25
99.8	93.73						100	75.33						100	81.25
99.8	93.82						100	75.23						100	81.25
99.9	93.92						100	75.23						100	81.25
99.9	93.92						100	75.23						100	81.52
99.9	93.92						100	75.23						100	81.52
99.8	93.82						100	87.05						100	81.52
99.8	93.82						93.89	87.02						100	81.52
99.8	93.92						98.86	87.02						100	81.52
99.8	93.92						98.92	74.83						100	81.52
99.8	93.92						98.89	74.33						100	81.52
99.8	93.92						98.89	72.89						100	81.52
99.8	93.92						98.89	73.7						100	81.52
99.8	93.92						98.89	74.9						100	79.89
99.8	93.92						98.89	75.02						95.69	80.43
99.8	93.43						99.67	75.05						99.73	80.43
99.8	93.43						99.8	74.98						99.73	80.71
99.9	93.63						99.58	74.98						99.73	81.25
99.9	93.63						99.67	74.42						99.73	80.43
99.9	93.63						99.71	74.41						99.73	80.71
99.9	93.24						99.71	74.31						99.73	80.98
99.9	93.04						99.71	74.29						99.73	81.52
100	93.24						99.71	74.29						99.73	81.25
100	93.14						99.71	74.64						99.73	81.25
100	93.24						99.71	74.9						99.46	81.52
100	93.63						99.71	74.52						99.46	81.25
100	93.73						99.93	74.52						99.46	81.25
100	93.63						99.93	74.39						99.46	81.79
100	93.53						100	74.36						99.46	81.79
100	93.63						100	74.52						99.46	80.71
99.51	93.63						100	75.18						99.46	81.79
99.51	93.53						100	75.21						100	82.07
99.71	93.43						100	74.56						100	81.79
99.8	93.43						100	74.55						100	81.79
99.8	93.43						100	74.55						100	81.79
99.8	93.33						100	74.69						100	81.79
99.8	93.43						100	74.95						100	81.79
99.8	93.43						100	74.98						100	77.99
99.9	93.53						100	74.82						100	80.43
99.9	93.53						100	74.88						100	78.26
99.9	93.53						100	74.88						100	92.66
99.8	92.34						100	74.91						100	96.2
99.8	92.15						100	75.01						100	89.95
99.8	92.44						100	74.85						100	89.95
99.8	91.86						93.89	74.98						100	89.95
99.8	92.15						98.86	74.89						100	89.95
99.8	92.05						98.92	74.73						100	89.95
99.8	92.05						98.89	74.73						100	90.76
99.8	92.15						98.89	75.09						100	91.03
99.8	92.15						98.89	75.08						100	90.49
99.8	92.15						98.89	75.08						100	90.22
99.8	91.95						98.89	75.02						95.69	90.22
99.9	91.95						99.67	75.05						99.73	90.22
99.9	92.05						99.8	74.76						99.73	77.63
99.9	92.05						99.58	74.76						99.73	77.09
99.9	92.05						99.67	74.79						99.73	77.09
99.9	91.56						99.71	74.99						99.73	77.9
100	91.66						99.71	74.92						99.73	77.09
100	91.66						99.71	74.92						99.73	77.09
100	91.76						99.71	74.56						99.73	77.09
100	91.76						99.71	74.76						99.73	77.09
100	91.85						99.71	74.76						99.46	77.09
100	91.85						99.71	74.76						99.46	77.09
100	90.86						99.93	74.79						99.46	77.09
100	91.27						99.93	74.92						99.46	77.09
99.51	91.37						100	74.86						99.46	77.09
99.51	91.66						100	74.96						99.46	76.82
99.71	91.66						100	74.86						99.46	76.82
99.8	91.66						100	74.86						100	76.82
99.8	91.66						100	74.59						100	76.82
99.8	91.56						100	75.24						100	76.82
99.8	91.56						100	75.33						100	76.82
99.8	91.46						100	75.1						100	76.82
99.9	91.66						100	75.14						100	76.82
99.9	91.66						100	75.23						100	76.82
99.9	91.66						100	75.2						100	76.82
99.8	91.56						100	75.47						100	76.82
99.8	91.56						100	75.34						100	76.82
99.8	91.56						100	75.4						100	76.82
99.8	91.56						100	75.47						100	76.82
99.8	91.56						100	75.4						100	76.82
99.8	91.56						93.89	75.28						100	76.82
99.8	91.56						98.86	75.44						100	76.82
99.8	91.56						98.92	75.57						100	76.82
99.8	91.56						98.89	75.57						100	76.82
99.8	91.53						98.89	75.54						100	76.82
99.8	95.2						98.89	75.6						100	76.82
99.9	95.98						98.89	75.53						100	76.82
99.9	96.37						98.89	75.86						95.69	76.82
99.9	96.47						99.67	75.64						99.73	76.82
99.9	96.47						99.8	75.7						99.73	76.82
99.9	96.47						99.58	75.73						99.73	76.82
100	99.51						99.67	75.77						99.73	76.82
100	99.51						99.71	75.77						99.73	76.82
100	99.41						99.71	75.64						99.73	77.17
100	99.61						99.71	75.6						99.73	77.45
100	99.61						99.71	75.6						99.73	77.72
100	99.61						99.71	75.64						99.73	77.72
100	93.82						99.71	75.64						99.46	77.72
100	93.92						99.71	75.44						99.46	77.72
99.51	93.92						99.93	75.73						99.46	77.17
99.51	93.04						99.93	75.64						99.46	77.45
99.71	93.33						100	75.64						99.46	77.17
99.8	93.24						100	74.88						99.46	77.17
99.8	93.33						100	75.31						99.46	77.17
99.8	93.33						100	75.37						100	77.17
99.8	93.33						100	75.31						100	77.17
99.8	93.33						100	75.31						100	77.17
99.9	93.14						100	75.34						100	77.17
99.9	93.24						100	75.34						100	77.17
99.9	93.24						100	75.51						100	80.43
99.8	93.24						100	75.46						100	80.16
99.8	93.14						100	75.36						100	79.89
99.8	93.14						100	75.23						100	80.16
99.8	93.14						100	75.4						100	80.16
99.8	93.14						100	75.2						100	80.43
99.8	93.14						100	75.23						100	80.16
99.8	93.14						100	75.3						100	80.43
99.8	93.14						93.89	75.33						100	80.43
99.8	93.14						98.86	75.23						100	80.43
99.8	93.14						98.92	75.23						100	80.43
99.8	93.14						98.89	75.23						100	80.43
99.9	93.14						98.89	75.23						100	80.98
99.9	93.24						98.89	87.05						100	80.43
99.9	93.24						98.89	87.02						100	80.71
99.9	93.24						98.89	87.02						95.69	80.43
99.9	93.24						99.67	74.83						99.73	80.16
100	93.24						99.8	74.33						99.73	80.16
100	93.33						99.58	72.89						99.73	80.16
100	93.33						99.67	73.7						99.73	80.16
100	93.33						99.71	74.9						99.73	80.16
100	93.33						99.71	75.02						99.73	80.16
100	93.33						99.71	75.05						99.73	80.16
100	93.33						99.71	74.98						99.73	80.16
100	93.33						99.71	74.98						99.73	80.71
99.51	93.33						99.71	74.42						99.46	80.71
99.51	93.33						99.71	74.41						99.46	80.71
99.71	94.51						99.93	74.31						99.46	80.71
99.8	93.82						99.93	74.29						99.46	80.71
99.8	93.73						100	74.29						99.46	80.71
99.8	93.82						100	74.64						99.46	79.35
99.8	93.92						100	74.9						99.46	79.89
99.8	93.92						100	74.52						100	80.16
99.9	93.92						100	74.52						100	80.71
99.9	93.82						100	74.39						100	80.16
99.9	93.82						100	74.36						100	80.16
99.8	93.92						100	74.52						100	80.16
99.8	93.92						100	75.18						100	80.16
99.8	93.92						100	75.21						100	80.16
99.8	93.92						100	74.56						100	81.52
99.8	93.92						100	74.55						100	81.52
99.8	93.92						100	74.55						100	81.25
99.8	93.92						100	74.69						100	81.25
99.8	93.43						100	74.95						100	81.25
99.8	93.43						100	74.98						100	81.25
99.8	93.63						93.89	74.82						100	81.52
99.8	93.63						98.86	74.88						100	81.52
99.9	93.63						98.92	74.88						100	81.52
99.9	93.24						98.89	74.91						100	81.52
99.9	93.04						98.89	75.01						100	81.52
99.9	93.24						98.89	74.85						100	81.52
99.9	93.14						98.89	74.98						100	81.52
100	93.24						98.89	74.89						95.69	81.52
100	93.63						99.67	74.73						99.73	81.52
100	93.73						99.8	74.73						99.73	79.89
100	93.63						99.58	75.09						99.73	80.43
100	93.53						99.67	75.08						99.73	80.43
100	93.63						99.71	75.08						99.73	80.71
100	93.63						99.71	75.02						99.73	81.25
100	93.53						99.71	75.05						99.73	80.43
99.51	93.43						99.71	74.76						99.73	80.71
99.51	93.43						99.71	74.76						99.73	80.98
99.71	93.43						99.71	74.79						99.46	81.52
99.8	93.33						99.71	74.99						99.46	81.25
99.8	93.43						99.93	74.92						99.46	81.25
99.8	93.43						99.93	74.92						99.46	81.52
99.8	93.53						100	74.56						99.46	81.25
99.8	93.53						100	74.76						99.46	81.25
99.9	93.53						100	74.76						99.46	81.79
99.9	92.34						100	74.76						100	81.79
99.9	92.15						100	74.79						100	80.71
99.8	92.44						100	74.92						100	81.79
99.8	91.86						100	74.86						100	82.07
99.8	92.15						100	74.96						100	81.79
99.8	92.05						100	74.86						100	81.79
99.8	92.05						100	74.86						100	81.79
99.8	92.15						100	74.59						100	81.79
99.8	92.15						100	75.24						100	81.79
99.8	92.15						100	75.33						100	77.99
99.8	91.95						100	75.1						100	80.43
99.8	91.95						100	75.14						100	78.26
99.8	92.05						100	75.23						100	92.66
99.9	92.05						93.89	75.2						100	96.2
99.9	92.05						98.86	75.47						100	89.95
99.9	91.56						98.92	75.34						100	89.95
99.9	91.66						98.89	75.4						100	89.95
99.9	91.66						98.89	75.47						100	89.95
100	91.76						98.89	75.4						100	89.95
100	91.76						98.89	75.28						100	90.76
100	91.85						98.89	75.44						95.69	91.03
100	91.85						99.67	75.57						99.73	90.49
100	90.86						99.8	75.57						99.73	90.22
100	91.27						99.58	75.54						99.73	90.22
100	91.37						99.67	75.6						99.73	90.22
100	91.66						99.71	75.53						99.73	77.63
99.51	91.66						99.71	75.86						99.73	77.09
99.51	91.66						99.71	75.64						99.73	77.09
99.71	91.66						99.71	75.7						99.73	77.9
99.8	91.56						99.71	75.73						99.73	77.09
99.8	91.56						99.71	75.77						99.46	77.09
99.8	91.46						99.71	75.77						99.46	77.09
99.8	91.66						99.93	75.64						99.46	77.09
99.8	91.66						99.93	75.6						99.46	77.09
99.9	91.66						100	75.6						99.46	77.09
99.9	91.56						100	75.64						99.46	77.09
99.9	91.56						100	75.64						99.46	77.09
99.8	91.56						100	75.44						100	77.09
99.8	91.56						100	75.73						100	76.82
99.8	91.56						100	75.64						100	76.82
99.8	91.56						100	75.64						100	76.82
99.8	91.56						100	74.88						100	76.82
99.8	91.56						100	75.31						100	76.82
99.8	91.56						100	75.37						100	76.82
99.8	91.53						100	75.31						100	76.82
99.8	95.2						100	75.31						100	76.82
99.8	95.98						100	75.34						100	76.82
99.8	96.37						100	75.34						100	76.82
99.9	96.47						100	75.51						100	76.82
99.9	96.47						100	75.46						100	76.82
99.9	96.47						93.89	75.36						100	76.82
99.9	99.51						98.86	75.23						100	76.82
99.9	99.51						98.92	75.4						100	76.82
100	99.41						98.89	75.2						100	76.82
100	99.61						98.89	75.23						100	76.82
100	99.61						98.89	75.3						100	76.82
100	99.61						98.89	75.33						100	76.82
100	93.82						98.89	75.23						95.69	76.82
100	93.92						99.67	75.23						99.73	76.82
100	93.92						99.8	75.23						99.73	76.82
100	93.04						99.58	75.23						99.73	76.82
99.51	93.33						99.67	87.05						99.73	76.82
99.51	93.24						99.71	87.02						99.73	76.82
99.71	93.33						99.71	87.02						99.73	76.82
99.8	93.33						99.71	74.83						99.73	76.82
99.8	93.33						99.71	74.33						99.73	76.82
99.8	93.33						99.71	72.89						99.73	77.17
99.8	93.14						99.71	73.7						99.46	77.45
99.8	93.24						99.71	74.9						99.46	77.72
99.9	93.24						99.93	75.02						99.46	77.72
99.9	93.24						99.93	75.05						99.46	77.72
99.9	93.14						100	74.98						99.46	77.72
99.8	93.14						100	74.98						99.46	77.17
99.8	93.14						100	74.42						99.46	77.45
99.8	93.14						100	74.41						100	77.17
99.8	93.14						100	74.31						100	77.17
99.8	93.14						100	74.29						100	77.17
99.8	93.14						100	74.29						100	77.17
99.8	93.14						100	74.64						100	77.17
99.8	93.14						100	74.9						100	77.17
99.8	93.14						100	74.52						100	77.17
99.8	93.14						100	74.52						100	77.17
99.8	93.24						100	74.39						100	80.43
99.9	93.24						100	74.36						100	80.16
99.9	93.24						100	74.52						100	79.89
99.9	93.24						100	75.18						100	80.16
99.9	93.24						100	75.21						100	80.16
99.9	93.33						93.89	74.56						100	80.43
100	93.33						98.86	74.55						100	80.16
100	93.33						98.92	74.55						100	80.43
100	93.33						98.89	74.69						100	80.43
100	93.33						98.89	74.95						100	80.43
100	93.33						98.89	74.98						100	80.43
100	93.33						98.89	74.82						100	80.43
100	93.33						98.89	74.88						95.69	80.98
100	93.33						99.67	74.88						99.73	80.43
99.71	94.51						99.8	74.91						99.73	80.71
99.8	93.82						99.58	75.01						99.73	80.43
99.9	93.73						99.67	74.85						99.73	80.16
99.9	93.82						99.71	74.98						99.73	80.16
99.9	93.92						99.71	74.89						99.73	80.16
99.61	93.92						99.71	74.73						99.73	80.16
99.71	93.92						99.71	74.73						99.73	80.16
99.71	93.82						99.71	75.09						99.73	80.16
99.71	93.82						99.71	75.08						99.46	80.16
99.71	93.92						99.71	75.08						99.46	80.16
99.71	93.92						99.93	75.02						99.46	80.71
99.71	93.92						99.93	75.05						99.46	80.71
99.71	93.92						100	74.76						99.46	80.71
99.71	93.92						100	74.76						99.46	80.71
99.71	93.92						100	74.79						99.46	80.71
99.8	93.92						100	74.99						100	80.71
99.8	93.43						100	74.92						100	79.35
99.8	93.43						100	74.92						100	79.89
99.71	93.63						100	74.56						100	80.16
99.61	93.63						100	74.76						100	80.71
99.61	93.63						100	74.76						100	80.16
99.61	93.24						100	74.76						100	80.16
99.61	93.04						100	74.79						100	80.16
99.61	93.24						100	74.92						100	80.16
99.61	93.14						100	74.86						100	80.16
99.61	93.24						100	74.96						100	81.52
99.8	93.63						100	74.86						100	81.52
99.71	93.73						100	74.86						100	81.25
99.9	93.63						93.89	74.59						100	81.25
99.9	93.53						98.86	75.24						100	81.25
99.9	93.63						98.92	75.33						100	81.25
99.61	93.63						98.89	75.1						100	81.52
99.71	93.53						98.89	75.14						100	81.52
99.71	93.43						98.89	75.23						100	81.52
99.71	93.43						98.89	75.2						100	81.52
99.71	93.43						98.89	75.47						95.69	81.52
99.71	93.33						99.67	75.34						99.73	81.52
99.71	93.43						99.8	75.4						99.73	81.52
99.71	93.43						99.58	75.47						99.73	81.52
99.9	93.53						99.67	75.4						99.73	81.52
99.8	93.53						99.71	75.28						99.73	79.89
99.9	93.53						99.71	75.44						99.73	80.43
100	92.34						99.71	75.57						99.73	80.43
100	92.15						99.71	75.57						99.73	80.71
99.71	92.44						99.71	75.54						99.73	81.25
99.8	91.86						99.71	75.6						99.46	80.43
99.8	92.15						99.71	75.53						99.46	80.71
99.8	92.05						99.93	75.86						99.46	80.98
99.8	92.05						99.93	75.64						99.46	81.52
99.8	92.15						100	75.7						99.46	81.25
99.8	92.15						100	75.73						99.46	81.25
99.8	92.15						100	75.77						99.46	81.52
99.9	91.95						100	75.77						100	81.25
99.8	91.95						100	75.64						100	81.25
99.9	92.05						100	75.6						100	81.79
100	92.05						100	75.6						100	81.79
100	92.05						100	75.64						100	80.71
99.71	91.56						100	75.64						100	81.79
99.8	91.66						100	75.44						100	82.07
99.8	91.66						100	75.73						100	81.79
99.8	91.76						100	75.64						100	81.79
99.8	91.76						100	75.64						100	81.79
99.8	91.85						100	74.88						100	81.79
99.8	91.85						100	75.31						100	81.79
99.8	90.86						100	75.37						100	78.26
99.9	91.27						93.89	75.31						100	80.98
99.8	91.37						98.86	75.31						100	78.26
99.9	91.66						98.92	75.34						100	91.58
100	91.66						98.89	75.34						100	90.22
100	91.66						98.89	75.51						100	89.95
99.71	91.66						98.89	75.46						100	89.95
99.8	91.56						98.89	75.36						100	89.95
99.8	91.56						98.89	75.23						95.69	89.95
99.8	91.46						99.67	75.4						99.73	97.83
99.8	91.66						99.8	75.2						99.73	98.1
99.8	91.66						99.58	75.23						99.73	97.83
99.8	91.66						99.67	75.3						99.73	98.37
99.8	91.56						99.71	75.33						99.73	98.37
99.61	91.56						99.71	75.23						99.73	98.37
99.71	91.56						99.71	75.23						99.73	79.78
99.61	91.56						99.71	75.23						99.73	79.78
99.71	91.56						99.71	75.23						99.73	79.78
99.71	91.56						99.71	86.88						99.46	79.25
99.71	91.56						99.71	86.85						99.46	78.98
99.9	91.56						99.93	86.85						99.46	78.98
99.9	91.56						99.93	74.93						99.46	78.98
99.9	91.53						100	74.33						99.46	78.98
99.9	95.2						100	72.76						99.46	78.98
99.9	95.98						100	73.6						99.46	78.98
99.9	96.37						100	74.8						100	78.98
99.9	96.47						100	74.98						100	78.98
99.71	96.47						100	75.01						100	78.98
99.61	96.47						100	74.95						100	78.71
99.71	99.51						100	74.95						100	78.71
99.8	99.51						100	74.29						100	78.71
99.8	99.41						100	74.28						100	78.71
99.8	99.61						100	74.18						100	78.71
99.9	99.61						100	74.16						100	78.71
100	99.61						100	74.16						100	78.71
100	93.82						100	74.51						100	78.71
100	93.92						100	74.77						100	78.71
100	93.92						100	74.36						100	78.71
100	93.04						99.93	74.36						100	78.71
100	93.33						99.44	74.22						100	78.71
99.71	93.24						99.44	74.19						100	78.71
99.61	93.33						99.93	74.59						100	78.71
99.71	93.33						99.44	75.18						100	78.71
99.8	93.33						99.44	75.24						100	78.71
99.8	93.33						99.44	74.68						100	78.71
99.8	93.14						99.44	74.65						95.69	78.71
99.9	93.24						100	74.65						99.73	78.71
100	93.24						99.44	74.72						99.73	78.71
100	93.24						99.44	75.01						99.73	78.71
100	93.14						100	75.05						99.73	78.71
100	93.14						99.81	74.82						99.73	78.71
100	93.14						99.87	74.88						99.73	78.71
100	93.14						99.84	74.88						99.73	78.71
99.71	93.14						99.84	74.92						99.73	78.71
99.61	93.14						99.81	75.02						99.73	78.71
99.71	93.14						99.8	74.85						99.46	78.71
99.8	93.14						99.77	74.98						99.46	80.71
99.8	93.14						99.77	74.83						99.46	80.16
99.8	93.14						99.87	74.59						99.46	80.43
99.9	93.14						99.8	74.59						99.46	80.43
100	93.24						99.84	74.89						99.46	80.71
100	93.24						99.84	74.91						99.46	80.98
100	93.24						99.84	74.91						100	80.16
100	93.24						99.77	74.82						100	80.71
100	93.24						99.84	74.86						100	80.43
100	93.33						100	74.56						100	80.43
99.71	93.33						99.84	74.63						100	80.43
99.61	93.33						99.77	74.66						100	80.43
99.71	93.33						99.84	74.79						100	80.43
99.8	93.33						100	74.73						100	80.43
99.8	93.33						100	74.73						100	80.43
99.8	93.33						99.45	74.43						100	80.43
99.9	93.33						99.51	74.63						100	81.25
100	93.33						100	74.63						100	80.98
100	94.51						99.45	74.63						100	81.25
100	93.82						99.51	74.66						100	81.52
100	93.73						99.45	74.79						100	81.52
100	93.82						99.45	74.73						100	80.98
100	93.92						99.67	74.83						100	80.71
99.71	93.92						99.51	74.66						100	80.98
99.61	93.92						99.51	74.66						100	80.98
99.71	93.82						99.67	74.59						100	80.98
99.8	93.82						96.14	75.17						99.46	80.98
99.8	93.92						96.4	75.27						99.46	80.98
99.8	93.92						96.4	75.04						97.83	82.07
99.9	93.92						96.44	75.07						98.37	81.52
100	93.92						96.86	75.17						98.64	81.52
100	93.92						96.93	75.14						98.91	81.52
100	93.92						96.67	75.37						98.91	81.25
100	93.92						96.54	75.21						98.91	81.25
100	93.43						96.73	75.31						98.91	81.25
100	93.43						96.76	75.34						98.91	81.25
99.71	93.63						96.8	75.21						98.91	81.25
99.61	93.63						96.66	75.15						98.91	81.25
99.71	93.63						96.76	75.31						98.91	81.25
99.8	93.24						96.14	75.44						99.46	81.25
99.8	93.04						99.21	75.44						100	82.07
99.8	93.24						99.21	75.4						97.83	82.07
99.9	93.14						98.1	75.5						98.37	82.07
100	93.24						97.97	75.44						98.64	82.07
100	93.63						98.17	75.77						98.91	82.07
100	93.73						97.58	75.5						98.91	82.07
100	93.63						97.38	75.57						98.91	81.79
100	93.53						97.32	75.6						98.91	80.71
100	93.63						97.29	75.63						98.91	81.25
99.71	93.63						97.39	75.63						98.91	81.52
99.61	93.53						97.16	75.5						98.91	80.98
99.71	93.43						97.42	75.54						98.91	80.98
99.8	93.43						96.4	75.47						99.46	80.98
99.8	93.43						99.21	75.5						100	80.98
99.8	93.33						100	75.5						97.83	80.98
99.9	93.43						98.24	75.45						98.37	80.43
100	93.43						97.97	75.57						98.64	80.43
100	93.53						98.23	75.63						98.91	80.98
100	93.53						97.65	75.63						98.91	80.98
100	93.53						97.65	74.85						98.91	80.98
100	92.34						97.58	75.24						98.91	80.98
100	92.15						97.55	75.27						98.91	80.98
99.61	92.44						97.65	75.21						98.91	80.98
99.8	91.86						97.42	75.21						98.91	80.98
99.8	92.15						97.61	75.24						98.91	80.98
99.8	92.05						96.4	75.24						97.83	80.98
99.61	92.05						99.21	75.47						97.83	80.98
99.8	92.15						100	75.43						97.83	80.98
99.8	92.15						98.24	75.33						98.37	80.98
99.8	92.15						97.97	75.2						98.64	80.98
99.8	91.95						98.23	75.37						98.91	80.43
99.8	91.95						97.65	75.17						98.91	80.98
100	92.05						97.65	75.27						98.91	80.98
100	92.05						97.58	75.24						98.91	81.52
99.8	92.05						97.55	75.27						98.91	82.07
99.8	91.56						97.65	75.2						98.91	81.25
100	91.66						97.42	75.2						98.91	81.25
100	91.66						97.61	75.2						98.91	81.52
99.8	91.76						96.44	75.2						98.37	81.25
99.8	91.76						98.1	86.92						98.37	80.43
100	91.85						98.24	86.89						98.37	80.43
100	91.85						98.24	86.89						98.37	80.98
99.31	90.86						98.36	74.89						99.18	81.52
99.22	91.27						98.37	74.33						99.46	81.52
99.61	91.37						98.56	72.79						99.46	81.25
99.51	91.66						98.24	73.63						99.46	81.25
99.22	91.66						98.1	74.87						99.46	81.25
99.12	91.66						98.14	75.02						99.46	81.25
99.41	91.66						98.11	75.05						99.46	81.79
99.41	91.56						98.01	74.98						99.46	80.71
99.31	91.56						98.2	74.98						99.46	81.79
99.31	91.46						96.86	74.33						98.64	81.25
99.41	91.66						97.97	74.31						98.64	81.25
99.51	91.66						97.97	74.21						98.64	81.25
99.51	91.66						97.97	74.19						98.64	78.53
99.51	91.56						98.36	74.19						99.18	81.25
99.41	91.56						99.48	74.51						99.73	78.53
99.51	91.56						98.92	74.81						99.73	91.85
99.51	91.56						98.3	74.39						99.73	90.22
99.12	91.56						98.4	74.39						99.73	89.95
99.22	91.56						98.3	74.26						99.73	89.95
99.22	91.56						98.37	74.22						99.73	89.95
97.87	91.56						98.24	74.59						99.73	89.95
99.31	91.56						98.33	75.18						99.73	98.1
99.31	91.53						96.93	75.24						98.91	98.37
99.51	95.2						98.17	74.68						98.91	98.1
99.61	95.98						98.23	74.65						98.91	98.64
99.02	96.37						98.23	74.65						98.91	98.64
99.12	96.47						98.37	74.72						99.46	98.64
99.31	96.47						99.48	75.01						99.73	79.78
99.51	96.47						98.76	75.05						100	79.78
99.41	99.51						98.5	74.82						100	79.78
99.41	99.51						98.5	74.88						100	79.25
99.51	99.41						98.43	74.88						100	78.98
99.61	99.61						98.5	74.92						100	78.98
99.61	99.61						98.37	75.01						100	78.98
99.61	99.61						98.46	74.85						100	78.98
99.31	93.82						96.67	74.98						98.91	78.98
99.41	93.92						97.58	74.83						98.91	78.98
99.41	93.92						97.65	74.6						98.91	78.98
99.22	93.04						97.65	74.6						98.91	78.98
99.31	93.33						98.56	74.89						99.46	78.98
99.31	93.24						98.92	74.91						99.73	78.71
97.97	93.33						98.76	74.91						100	78.71
99.22	93.33						98.7	74.82						100	78.71
99.31	93.33						98.89	74.86						100	78.71
99.41	93.33						98.99	74.56						100	78.71
99.51	93.14						98.89	74.63						100	78.71
99.22	93.24						98.69	74.66						100	78.71
99.31	93.24						98.92	74.79						100	78.71
99.51	93.24						96.54	74.73						98.91	78.71
99.61	93.14						97.38	74.73						98.91	78.71
99.61	93.14						97.65	74.43						98.91	78.71
99.61	93.14						97.65	74.63						98.91	78.71
99.51	93.14						98.24	74.63						99.46	78.71
99.61	93.14						98.3	74.63						99.73	78.71
99.61	93.14						98.5	74.66						100	78.71
99.61	93.14						98.7	74.79						100	78.71
99.51	93.14						99.41	74.73						100	78.71
99.41	93.14						99.38	74.82						100	78.71
99.51	93.14						99.45	74.66						100	78.71
99.41	93.14						99.15	74.66						100	78.71
99.51	93.24						99.31	74.62						100	78.71
99.51	93.24						96.73	75.23						98.91	78.71
97.97	93.24						97.32	75.33						98.91	78.71
99.61	93.24						97.58	75.1						98.91	78.71
99.51	93.24						97.58	75.14						98.91	78.71
99.41	93.33						98.1	75.23						99.46	78.71
99.71	93.33						98.4	75.2						99.73	78.71
99.31	93.33						98.5	75.41						100	78.71
99.22	93.33						98.89	75.27						100	80.98
99.41	93.33						99.41	75.34						100	80.43
99.61	93.33						99.64	75.41						100	80.71
99.51	93.33						99.67	75.27						100	80.71
99.51	93.33						99.41	75.21						100	80.98
99.61	93.33						99.51	75.37						100	81.25
99.71	94.51						96.76	75.5						98.91	80.43
99.71	93.82						97.29	75.5						98.91	80.98
99.71	93.73						97.55	75.47						98.91	80.71
99.61	93.82						97.55	75.54						98.91	80.71
99.71	93.92						98.14	75.47						99.46	80.71
99.71	93.92						98.3	75.8						99.73	80.71
99.31	93.92						98.43	75.57						100	80.71
99.41	93.82						98.99	75.64						100	80.71
99.41	93.82						99.38	75.67						100	80.71
98.07	93.92						99.64	75.7						100	80.71
99.51	93.92						99.64	75.7						100	81.52
99.61	93.92						99.45	75.57						100	81.25
99.51	93.92						99.61	75.6						100	81.52
99.71	93.92						96.8	75.54						98.91	81.79
99.22	93.92						97.39	75.57						98.91	81.79
99.31	93.92						97.65	75.57						98.91	81.25
99.51	93.43						97.65	75.51						98.91	80.98
99.71	93.43						98.11	75.63						99.46	81.25
99.61	93.63						98.37	75.7						99.73	81.25
99.61	93.63						98.5	75.7						100	81.25
99.71	93.63						98.89	74.91						100	81.25
99.8	93.24						99.45	75.31						100	81.25
99.8	93.04						99.67	75.34						100	82.34
99.8	93.24						99.64	75.27						100	81.79
99.51	93.14						99.61	75.27						100	81.79
99.61	93.24						99.64	75.31						100	81.79
99.61	93.63						96.66	75.31						98.91	81.52
99.41	93.73						97.16	75.51						98.91	81.52
99.51	93.63						97.42	75.46						98.91	81.52
99.51	93.53						97.42	75.37						98.91	81.52
98.16	93.63						98.01	75.23						99.46	81.52
99.22	93.63						98.24	75.4						99.73	81.52
99.02	93.53						98.37	75.2						100	81.52
99.22	93.43						98.69	75.3						100	81.52
99.31	93.43						99.15	75.3						100	82.34
99.22	93.43						99.41	75.33						100	82.34
99.9	93.33						99.45	75.23						100	82.34
99.41	93.43						99.61	75.23						100	82.34
99.31	93.43						99.71	75.23						100	82.34
99.41	93.53						96.76	75.23						98.91	82.34
99.41	93.53						97.42	86.95						98.91	82.07
99.31	93.53						97.61	86.92						98.91	80.98
99.41	92.34						97.61	86.92						98.91	81.52
99.41	92.15						98.2	74.99						99.46	81.79
99.41	92.44						98.33	74.4						99.73	81.25
99.51	91.86						98.46	72.83						100	81.25
99.41	92.15						98.92	73.6						100	81.25
99.41	92.05						99.31	74.9						100	81.25
99.22	92.05						99.51	75.05						100	81.25
99.31	92.15						99.61	75.08						100	80.43
99.31	92.15						99.64	75.02						100	80.43
97.78	92.15						99.71	75.02						100	81.25
99.12	91.95						98.47	74.32						98.91	81.25
99.12	91.95						98.47	74.31						98.64	81.25
99.31	92.05						98.3	74.21						98.37	81.25
99.22	92.05						98.47	74.19						98.37	81.25
99.31	92.05						98.47	74.19						98.91	81.25
99.9	91.56						98.33	74.54						98.64	81.25
99.51	91.66						98.6	74.74						98.91	81.25
99.41	91.66						98.33	74.36						98.91	81.25
99.51	91.76						98.69	74.36						98.91	81.25
99.51	91.76						98.63	74.29						98.91	81.25
99.41	91.85						98.43	74.26						98.91	81.25
99.51	91.85						98.27	74.62						98.37	81.25
99.51	90.86						98.27	75.24						98.37	80.71
99.51	91.27						98.69	75.27						98.91	81.25
99.41	91.37						98.76	74.68						98.37	81.25
99.31	91.66						98.76	74.68						98.64	81.79
99.31	91.66						98.76	74.68						98.64	82.34
99.31	91.66						98.5	74.75						98.64	81.52
99.41	91.66						98.6	75.05						98.64	81.52
99.41	91.56						98.73	75.08						98.64	81.79
97.87	91.56						98.63	74.78						98.64	81.25
99.41	91.46						98.56	74.92						98.64	80.43
99.31	91.66						98.56	74.85						98.64	80.43
99.51	91.66						98.47	74.88						98.91	80.98
99.41	91.66						100	74.98						99.18	81.79
99.51	91.56						98.59	74.82						99.46	81.79
99.41	91.56						98.63	74.95						99.46	81.25
99.51	91.56						98.63	74.89						98.91	81.25
99.8	91.56						98.56	74.66						99.18	81.25
99.9	91.56						98.69	74.66						99.46	81.25
99.9	91.56						98.56	74.95						99.46	81.79
99.8	91.56						98.79	74.98						99.46	80.71
99.71	91.56						98.46	74.98						99.46	81.79
99.71	91.56						98.46	74.89						99.46	81.25
99.71	91.43						98.43	74.92						98.37	81.25
99.61	94.9						98.43	74.63						98.91	81.25
99.71	95.78						98.73	74.69						99.46	78.53
99.71	96.18						98.72	74.73						98.91	81.25
99.71	96.27						98.72	74.86						99.18	78.53
99.8	96.27						98.72	74.79						99.18	91.85
99.8	96.27						98.46	74.79						99.18	90.22
98.26	99.51						98.69	74.49						99.18	89.95
99.41	99.51						98.63	74.69						99.18	89.95
99.51	99.51						98.99	74.69						99.18	89.95
99.61	99.51						98.79	74.69						99.18	89.95
99.61	99.51						98.79	74.73						99.18	98.1
99.71	99.61						98.47	74.86						98.64	98.37
99.31	99.71						100	74.79						99.18	98.1
99.41	99.71						98.59	74.89						99.18	98.64
99.8	99.71						98.63	74.73						99.18	98.64
99.9	99.71						98.63	74.73						98.64	98.64
99.9	93.73						98.56	74.62						98.91	79.78
99.8	93.82						98.69	75.27						99.18	79.78
99.71	93.82						98.56	75.36						99.18	79.78
99.71	93.14						98.79	75.13						99.18	79.25
99.71	93.43						98.46	75.17						99.18	78.98
99.61	93.33						98.46	75.27						99.18	78.98
99.71	93.43						98.43	75.23						98.64	78.98
99.9	93.43						98.43	75.44						99.18	78.98
99.71	93.43						98.73	75.31						99.18	78.98
99.8	93.43						98.72	75.34						99.18	78.98
99.8	93.24						98.72	75.41						99.46	78.98
98.26	93.33						98.72	75.27						99.46	78.98
99.31	93.33						98.46	75.21						99.46	78.98
99.41	93.33						98.69	75.4						99.46	78.71
99.61	93.24						98.63	75.5						99.46	78.71
99.51	93.24						98.99	75.5						99.46	78.71
99.61	93.24						98.79	75.47						99.46	78.71
99.41	93.24						98.79	75.57						99.46	78.71
99.51	93.24						98.3	75.47						98.37	78.71
99.9	93.24						98.59	75.8						99.46	78.71
99.9	93.24						98.59	75.57						99.18	78.71
100	93.24						98.99	75.64						100	78.71
99.9	93.24						98.99	75.7						98.37	78.71
99.8	93.24						99.12	75.7						98.64	78.71
99.8	93.24						99.05	75.7						98.91	78.71
99.8	93.33						99.12	75.6						98.91	78.71
99.71	93.33						99.15	75.54						98.91	78.71
99.8	93.33						98.83	75.53						98.91	78.71
99.8	93.33						99.02	75.6						98.91	78.71
99.8	93.33						99.25	75.6						98.37	78.71
99.9	93.43						99.25	75.51						98.91	78.71
99.9	93.43						98.76	75.67						98.91	78.71
98.36	93.43						98.76	75.7						99.46	78.71
99.31	93.43						98.76	75.7						99.18	78.71
99.41	93.43						98.76	74.91						99.18	78.71
99.61	93.43						98.69	75.31						99.18	78.71
99.51	93.43						98.86	75.34						99.18	78.71
99.61	93.43						98.33	75.27						99.18	78.71
99.41	93.43						99.02	75.27						99.18	78.71
99.51	94.22						98.76	75.31						99.18	78.71
99.9	93.73						98.76	75.31						99.18	78.71
99.9	93.63						98.47	75.47						98.37	80.98
100	93.73						98.63	75.43						99.46	80.43
99.9	93.82						98.63	75.36						99.18	80.71
99.8	93.82						98.99	75.23						100	80.71
99.8	93.82						99.93	75.37						98.37	80.98
99.8	93.73						98.95	75.17						98.64	81.25
99.71	93.73						98.69	75.27						98.91	80.43
99.8	93.82						98.5	75.3						98.91	80.98
99.8	93.82						98.86	75.33						98.91	80.71
99.8	93.82						98.66	75.23						98.91	80.71
99.9	93.82						98.6	75.23						98.91	80.71
99.9	93.82						98.5	75.23						98.37	80.71
98.36	93.82						98.5	75.23						98.91	80.71
99.41	93.82						98.53	86.89						98.91	80.71
99.51	93.33						98.59	86.86						99.46	80.71
99.51	93.33						98.59	86.86						99.18	80.71
99.61	93.53						98.59	74.96						99.18	81.52
99.71	93.53						98.86	74.4						99.18	81.25
99.31	93.53						99.02	72.89						99.18	81.52
99.41	93.14						98.37	73.63						99.18	81.79
99.8	92.94						99.06	74.94						99.18	81.79
99.8	93.14						98.92	75.08						99.18	81.25
99.9	93.04						98.92	75.11						99.18	80.98
99.9	93.14						98.47	75.05						98.91	81.25
99.9	93.53						98.63	75.05						98.91	81.25
99.9	93.63						98.63	74.29						98.64	81.25
99.9	93.53						98.99	74.28						98.37	81.25
99.61	93.43						99.93	74.18						98.37	81.25
99.9	93.53						98.95	74.15						99.18	82.34
99.71	93.53						98.69	74.15						99.46	81.79
99.71	93.43						98.5	74.48						99.46	81.79
99.8	93.33						98.86	74.77						99.46	81.79
99.8	93.33						98.66	74.36						99.46	81.52
98.45	93.33						98.6	74.36						99.46	81.52
99.51	93.24						98.5	74.22						98.91	81.52
99.61	93.33						98.5	74.19						98.91	81.52
99.61	93.33						98.53	74.62						98.91	81.52
99.71	93.43						98.59	75.24						98.91	81.52
99.8	93.43						98.59	75.27						99.18	81.52
99.41	93.43						98.59	74.69						99.18	81.52
99.51	92.24						98.86	74.68						99.18	82.34
99.71	92.25						99.02	74.68						99.18	82.34
99.71	92.34						98.37	74.75						99.18	82.34
99.8	91.76						99.05	75.04						99.18	82.34
99.8	92.05						98.92	75.08						99.18	82.34
99.9	91.96						98.92	74.78						99.18	82.34
100	91.96						98.33	74.92						98.64	82.07
100	92.05						98.56	74.85						99.18	80.98
99.71	92.05						98.56	74.88						98.91	81.52
99.8	92.05						99.12	74.98						98.64	81.79
99.61	91.85						98.95	74.82						98.64	81.25
99.61	91.85						98.95	74.95						99.18	81.25
99.71	91.95						99.09	74.83						99.73	81.25
99.71	91.95						98.89	74.6						99.73	81.25
98.36	91.95						98.86	74.6						99.73	81.25
99.51	91.46						98.73	74.89						99.73	80.43
99.61	91.56						98.86	74.91						99.73	80.43
99.61	91.56						98.89	74.91						98.64	81.25
99.71	91.66						98.89	74.83						99.18	81.25
99.8	91.66						99.05	74.86						99.18	81.25
99.41	91.76						99.05	74.56						99.18	81.25
99.51	91.76						99.05	74.63						99.46	81.25
99.71	90.76						99.05	74.66						99.46	81.25
99.71	91.17						99.18	74.79						99.46	81.25
99.8	91.27						99.35	74.73						99.46	81.25
99.8	91.56						98.63	74.73						99.46	81.25
99.9	91.56						98.85	74.43						99.46	81.25
100	91.56						99.18	74.63						99.46	81.25
100	91.56						99.18	74.63						99.46	81.25
99.71	91.46						98.6	74.63						98.91	81.25
99.8	91.46						98.69	74.66						99.46	80.71
99.61	91.37						98.69	74.79						99.18	81.25
99.61	91.56						99.05	74.72						98.91	81.25
99.71	91.56						98.69	74.82						98.91	81.79
99.71	91.56						98.69	74.66						99.46	82.34
98.36	91.46						99.09	74.66						99.73	81.52
99.51	91.46						99.28	74.65						100	81.52
99.61	91.46						99.18	75.27						100	81.79
99.61	91.46						98.99	75.36						100	81.25
99.71	91.46						99.25	75.14						100	80.43
99.8	91.46						99.22	75.17						98.91	80.43
99.41	91.46						99.22	75.26						99.46	80.98
99.51	91.46						99.31	75.23						99.46	81.79
99.71	91.46						99.25	75.44						99.46	81.79
99.71	91.43						99.25	75.31						99.73	81.25
99.8	94.9						99.25	75.37						99.73	81.25
99.8	95.78						98.79	75.44						99.73	81.25
99.9	96.18						99.02	75.31						99.73	81.25
100	96.27						98.89	75.24						99.73	81.79
100	96.27						99.05	75.41						99.73	80.71
99.71	96.27						98.86	75.54						99.73	81.79
99.8	99.51						98.86	75.54						99.73	81.25
99.61	99.51						98.33	75.5						98.91	81.25
99.61	99.51						98.56	75.57						99.46	81.25
99.71	99.51						98.56	75.5						99.18	78.53
99.71	99.51						99.12	75.83						98.91	81.25
98.36	99.61						98.5	75.6						98.91	78.53
99.41	99.71						98.5	75.67						99.46	91.85
99.31	93.92						98.89	75.7						99.73	90.22
99.51	94.02						99.28	75.73						100	89.95
99.61	94.02						99.38	75.73						100	89.95
99.51	93.14						99.12	75.6						100	89.95
99.51	93.43						99.32	75.57						100	89.95
99.41	93.33						99.35	75.57						98.91	98.1
99.61	93.43						99.35	75.6						99.46	98.37
99.61	93.43						99.32	75.6						99.46	98.1
99.71	93.43						99.18	75.55						99.46	98.64
99.71	93.43						99.18	75.67						99.73	98.64
99.61	93.24						99.18	75.73						99.73	98.64
99.71	93.33						98.46	75.73						99.73	79.78
99.71	93.33						98.69	74.91						99.73	79.78
99.71	93.33						98.89	75.31						99.73	79.78
99.71	93.24						98.86	75.34						99.73	79.25
99.71	93.24						98.66	75.27						99.73	78.98
99.51	93.24						98.66	75.27						99.73	78.98
99.61	93.24						98.69	75.31						98.91	78.98
99.61	93.24						98.79	75.31						99.46	78.98
98.07	93.24						98.79	75.5						99.18	78.98
99.51	93.24						99.15	75.43						98.91	78.98
99.41	93.24						98.86	75.4						98.91	78.98
99.41	93.24						98.86	75.24						99.46	78.98
99.71	93.24						98.86	75.37						99.73	78.98
99.61	93.24						99.18	75.17						100	78.71
99.41	93.33						99.38	75.27						100	78.71
99.31	93.33						99.48	75.3						100	78.71
99.71	93.33						99.22	75.33						100	78.71
99.71	93.33						99.51	75.23						98.91	78.71
99.8	93.33						99.51	75.23						99.46	78.71
99.8	93.43						99.22	75.23						99.46	78.71
99.9	93.43						99.22	75.23						99.46	78.71
99.8	93.43						99.22	86.95						99.73	78.71
99.8	93.43						99.22	86.92						99.73	78.71
99.8	93.43						98.63	86.92						99.73	78.71
99.71	93.43						98.86	74.89						99.73	78.71
99.8	93.43						98.79	74.33						99.73	78.71
99.61	93.43						99.15	72.89						99.73	78.71
99.71	93.43						98.82	73.7						99.73	78.71
99.71	94.22						98.82	74.9						99.73	78.71
98.36	93.73						98.63	75.11						98.91	78.71
99.51	93.63						98.46	75.15						99.46	78.71
99.41	93.73						98.46	75.08						99.18	78.71
99.51	93.82						98.83	75.08						98.91	78.71
99.71	93.82						98.66	74.33						98.91	78.71
99.61	93.82						98.66	74.31						99.46	78.71
99.41	93.73						98.73	74.21						99.73	78.71
99.31	93.73						98.99	74.19						100	78.71
99.71	93.82						99.12	74.19						100	78.71
99.9	93.82						99.48	74.48						100	78.71
99.8	93.82						99.22	74.81						100	78.71
99.8	93.82						99.25	74.46						98.91	78.71
99.71	93.82						99.25	74.46						99.46	80.98
99.61	93.82						99.15	74.26						99.46	80.43
99.61	93.82						99.08	74.22						99.46	80.71
99.61	93.33						99.08	74.69						99.73	80.71
99.71	93.33						99.08	75.28						99.73	80.98
99.8	93.53						98.63	75.34						99.73	81.25
99.61	93.53						98.73	74.75						99.73	80.43
99.71	93.53						98.86	74.72						99.73	80.98
99.71	93.14						99.09	74.72						99.73	80.71
98.16	92.94						98.82	74.78						99.73	80.71
99.12	93.14						98.82	75.11						99.73	80.71
99.22	93.04						98.43	75.15						98.91	80.71
99.41	93.14						98.46	74.85						99.46	80.71
99.31	93.53						98.46	74.98						99.18	80.71
99.41	93.63						99.02	74.92						98.91	80.71
99.22	93.53						98.6	74.95						98.91	80.71
99.31	93.43						98.6	75.05						99.46	81.52
99.71	93.53						98.86	74.88						99.73	81.25
99.71	93.53						99.25	75.01						100	81.52
99.8	93.43						99.32	74.96						100	81.79
99.8	93.33						99.22	74.72						100	81.79
99.71	93.33						99.22	74.72						100	81.25
99.61	93.33						99.38	75.02						98.91	80.98
99.61	93.24						99.38	75.05						99.46	81.25
99.61	93.33						99.02	75.05						99.46	81.25
99.51	93.33						98.83	74.95						99.46	81.25
99.61	93.43						98.83	74.99						99.73	81.25
99.61	93.43						98.83	74.69						99.73	81.25
99.71	93.43						98.43	74.76						99.73	82.34
99.71	92.24						98.53	74.79						99.73	81.79
98.26	92.05						99.12	74.92						99.73	81.79
99.22	92.34						99.15	74.86						99.73	81.79
99.31	91.76						98.95	74.86						99.73	81.52
99.51	92.05						98.95	74.56						99.73	81.52
99.41	91.96						98.27	74.76						98.37	81.52
99.51	91.96						98.43	74.76						98.37	81.52
99.31	92.05						98.43	74.76						98.64	81.52
99.41	92.05						99.25	74.79						98.37	81.52
99.8	92.05						98.5	74.92						98.37	81.52
99.8	91.85						98.5	74.86						98.91	81.52
99.9	91.85						98.89	74.95						98.64	82.34
99.9	91.95						99.22	74.79						98.91	82.34
99.8	91.95						99.35	74.79						98.91	82.34
99.71	91.95						99.51	74.62						98.91	82.34
99.71	91.46						99.25	75.3						98.91	82.34
99.71	91.56						99.38	75.4						98.91	82.34
99.61	91.56						100	75.17						99.46	82.07
99.71	91.66						99.05	75.2						98.91	80.98
99.71	91.66						98.99	75.3						98.91	81.52
99.71	91.76						98.99	75.27						99.18	81.79
99.8	91.76						98.99	75.51						99.18	81.25
98.26	90.76						98.4	75.34						99.18	81.25
99.22	91.17						98.56	75.44						99.18	81.25
99.31	91.27						98.63	75.47						99.18	81.25
99.51	91.56						98.99	75.34						99.18	81.25
99.41	91.56						98.73	75.27						99.18	80.43
99.51	91.56						98.73	75.44						99.18	80.43
99.31	91.56						98.27	75.57						98.37	81.25
99.41	91.46						98.43	75.57						98.91	81.25
99.8	91.46						98.43	75.54						99.18	81.25
99.8	91.37						99.25	75.64						98.91	81.25
99.9	91.56						98.5	75.57						98.91	81.25
99.9	91.56						98.5	75.9						98.91	81.25
99.8	91.56						98.89	75.64						99.18	81.25
99.71	91.46						99.22	75.7						99.46	81.25
99.71	91.46						99.35	75.73						99.46	81.25
99.71	91.46						99.51	75.77						99.46	81.25
99.61	91.46						99.25	75.77						99.46	81.25
99.71	91.46						99.38	75.64						99.46	81.25
99.71	91.46						100	75.6						99.46	81.25
99.71	91.46						99.05	75.6						99.46	80.71
99.8	91.46						98.99	75.63						99.46	81.25
98.26	91.46						98.99	75.63						99.73	81.25
97.84	91.53						98.99	75.58						99.73	81.79
97.94	94.9						98.4	75.7						99.73	82.34
97.94	95.78						98.56	75.77						99.73	81.52
98.04	96.18						98.63	75.77						99.73	81.52
98.14	96.27						98.99	74.95						99.73	81.79
97.75	96.27						98.73	75.34						99.73	81.25
97.84	96.27						98.73	75.37						99.73	80.43
98.24	99.41						98.69	75.31						98.91	80.43
98.24	99.41						98.73	75.31						99.46	80.98
98.33	99.41						98.73	75.34						99.18	81.79
98.33	99.41						98.76	75.34						98.91	81.79
98.43	99.41						98.53	75.57						98.91	81.25
98.33	99.71						98.53	75.49						98.91	81.25
98.33	99.71						99.05	75.46						99.18	81.25
98.33	99.8						99.31	75.3						99.46	81.25
98.04	99.8						99.32	75.43						99.46	81.79
98.33	99.8						99.22	75.23						99.46	80.71
98.14	94.02						99.15	75.33						99.46	81.79
98.24	94.12						99.02	75.33						99.46	81.25
98.24	94.12						99.05	75.36						98.91	81.25
98.24	93.24						99.05	75.3						99.46	81.25
98.92	93.53						99.74	75.3						98.91	78.53
99.8	93.43						99.74	75.3						99.18	81.25
99.8	93.53						99.74	75.3						99.18	78.53
99.71	93.53						98.95	86.95						99.18	91.85
99.71	93.53						99.18	86.92						99.18	90.22
99.71	93.53						99.12	86.92						99.18	89.95
98.92	93.33						98.89	74.89						99.18	89.95
99.12	93.43						98.96	74.33						99.18	89.95
99.12	93.43						98.96	72.89						99.18	89.95
99.22	93.43						98.76	73.7						98.37	98.1
99.22	93.33						98.72	74.9						98.91	98.37
99.22	93.33						98.72	75.11						99.18	98.1
99.8	93.33						98.76	75.15						99.46	98.64
99.12	93.33						98.59	75.08						99.46	98.64
99.8	93.33						98.59	75.08						98.91	98.64
99.9	93.33						99.05	74.33						99.18	79.78
99.9	93.33						99.25	74.31						99.46	79.78
99.9	93.33						99.18	74.21						99.46	79.78
99.8	93.33						99.22	74.19						99.46	79.25
99.12	93.33						99.08	74.19						99.46	78.98
99.8	93.33						98.83	74.48						99.46	78.98
99.9	93.43						98.99	74.81						98.91	78.98
[truncated: 18,806 more rows]

## Sheet: Fig. 4
Fig. 4A-D							Fig. 4E-I & K
Case	ΔCt (Normal tissue)	ΔCt (Tumour )	Stage	Age (years)	MSI status		Source data are provided in Dataset S3
P164	-8.19	-8.22	III	61	MSS
P165	-12.52	-12.19	II	80	NA
P166	-6.98	-3.51	II	64	NA
P167	-11.33	-11.78	II	82	MSS		Fig. 4J
P168	-3.87	-5.22	I	62	MSS		Overall percentage (%)
P169	-7.7	-4.92	II	66	MSS		Lineage	Normal	Tumour
P170	-8.41	-8.29	II	64	NA		L1	33.7347	53.4265
P171	-9.93	-10.08	III	56	MSS		L2	0.000952775	0
P172	-6.69	-6.45	I	72	MSS		L4	28.2574	16.049
P173	-8.43	-8.29	II	91	MSI-H		L5	31.5615	24.9302
P174	-9.06	-4.85	II	44	MSS		L6	0.0111665	0.023422
P175	-6.56	-7.01	III	59	MSS		L7	0.000140635	4.49293e-05
P176	-12.3	-10.55	III	70	MSS		L8	0.0442912	0.0638021
P177	-8.81	-5.38	II	86	MSS		L9	6.38994	5.50694
P178	-9.2	-5.35	II	62	NA
P179	-11.06	-5.16	II	87	MSI-H
P180	-12	-11.55	III	43	MSS
P181	-12.98	-11.69	III	83	MSS
P182	-5.01	-6.44	I	62	MSS
P183	-6.15	-7.17	II	72	MSS
P184	-7.07	-4.17	II	65	MSS
P185	-14.75	-11.94	II	60	MSS
P186	-5.13	-4.41	III	65	MSS
P187	-9.97	-11.41	II	71	MSS
P188	-10.23	-6.16	II	77	MSS
P189	-14.64	-11.11	IV	61	MSS
P190	-10.89	-11.24	III	62	MSS
P191	-5.46	-5.93	III	73	MSS
P192	-4.17	-4.95	III	66	MSS
P193	-6.13	-5.84	IV	64	MSS
P194	-10.03	-8.67	II	47	MSS
P195	-5.61	-4	I	58	MSS
P196	-7.47	-5.38	III	71	MSS
P197	-6.94	-5.09	III	68	MSS
P198	-5.41	-5.45	II	56	NA
P199	-7.93	-6.1	II	70	MSS
P200	-10.61	-9.64	II	66	MSS
P201	-10.58	-10.44	III	70	MSS
P202	-10.14	-8.22	IV	71	MSS
P203	-10.95	-12.23	II	79	NA
P204	-8.15	-6.54	III	89	NA
P205	-10.96	-12.02	II	52	MSS
P206	-3.62	-3.33	III	62	MSS
P207	-7.32	-6.33	III	73	MSS
P208	-9.62	-10.38	III	77	MSS
P209	-3.26	-4.3	III	64	MSS
P210	-4.33	-5.36	I	64	MSS
P211	-11.08	-8.21	II	80	MSS
P212	-5.52	-4.72	IV	68	MSS
P213	-8.12	-6.6	IV	33	MSS
P214	-3.73	-3.37	III	72	MSS
P215	-11.46	-12.14	III	81	MSI-H
P216	-13.45	-13.44	III	76	MSS
P217	-8.45	-6.59	III	64	MSS
P218	-22.56	-7.89	III	88	NA
P219	-6.06	-4.92	II	68	MSI-H
P220	-5.14	-3.53	III	73	MSI-H
P221	-11.27	-6.77	I	68	MSS
P222	-6.14	-7.16	III	63	MSS
P223	-11.28	-9.31	II	77	MSS
P224	-8.32	-7.09	III	83	MSS
P225	-9.97	-5.42	III	39	MSS
P226	-5.77	-5.43	III	70	MSS
P227	-10.83	-6.22	III	53	MSS
P228	-6.39	-3.98	IV	63	MSS
P229	-9.97	-7.93	II	77	MSS
P230	-7.13	-9.68	III	62	MSS
P231	-11.01	-10.83	IV	68	MSS
P232	-7.14	-5.04	II	66	MSS
P233	-12.48	-12.8	II	85	MSS
P234	-6.93	-6.23	IV	64	MSS
P235	-8.49	-4.21	IV	86	MSS
P236	-7.6	-4.78	IV	86	MSS
P237	-15.09	-16.54	IV	72	MSS
P238	-11.22	-2.46	III	59	MSS
P239	-11.34	-11.17	II	72	NA
P240	-9.04	-9.67	II	55	MSS
P241	-8.74	-5.79	II	69	MSS
P242	-7.08	-3.2	III	62	MSS
P243	-5.52	-5.3	III	84	MSS
P244	-6.97	-6.11	IV	74	MSS
P245	-8.24	-9.35	II	68	MSS
P246	-4.98	-5.77	II	74	MSS
P247	-10.93	-9.25	III	59	MSS
P248	-6.18	-6	III	80	MSS
P249	-8.23	-6.88	II	82	MSS
P250	-7.35	-5.95	I	88	MSS
P251	-7.37	-7.9	III	64	MSS
P252	-9.06	-7	II	83	MSS
P253	-7.65	-8.22	III	51	MSS
P254	-5.22	-3.46	III	59	MSI-H
P255	-6.42	-5.48	IV	68	MSS
P256	-7.36	-8.18	II	68	NA
P257	-10.49	-7.67	IV	45	MSS
P258	-4.54	-4.68	II	56	MSS
P259	-3.44	-3.74	III	36	MSI-H
P260	-10.7	-5.65	II	60	MSS
P261	-8.77	-6.4	II	62	NA
P262	-9	-9.27	III	63	MSS
P263	-15.8	-13.85	II	83	MSS
P264	-4.04	-3.25	III	67	MSS
P265	-3.35	-3.23	III	72	MSS
P266	-8.98	-2.79	II	57	MSS
P267	-3.74	-3.9	III	55	MSS
P268	-6.31	-4.57	IV	72	MSS
P269	-11.6	-10.52	II	25	MSS
P270	-10.39	-11.1	IV	24	MSS
P271	-9.87	-10.77	IV	65	MSS
P272	-10.98	-11.37	IV	66	MSS
P273	-10.96	-9.89	III	76	MSS
P274	-6.48	-2.46	I	64	MSI-H
P275	-8.61	-2.48	III	54	MSS
P276	-3.07	-3.18	I	68	MSS
P277	-8.98	-8.32	II	61	MSS
P278	-8.03	-6.48	III	75	MSS
P279	-9.49	-9.49	II	63	NA
P280	-4.2	-6.95	III	74	MSS
P281	-10.26	-8.01	III	63	MSS
P282	-9.9	-2.71	II	67	MSS
P283	-5.3	-5.09	I	60	MSS
P284	-11.57	-10.5	IV	82	MSS
P285	-4.67	-2.81	III	71	MSS
P286	-6.1	-8.33	II	52	MSS
P287	-14.09	-8.06	II	81	MSS
P288	-7.16	-4.09	II	59	NA
P289	-8.63	-4.86	III	85	MSS
P290	-7.07	-4.47	III	78	MSS
P291	-5.41	-7.78	III	65	MSS
P292	-6.23	-6.7	IV	88	MSS
P293	-11.38	-10.2	II	87	MSI-H
P294	-4.63	-4.33	III	63	MSS
P295	-6.9	-10.4	III	42	MSS
P296	-12.04	-7.35	II	68	NA
P297	-10.82	-10.24	III	42	MSS
P298	-7.96	-5.42	II	53	MSS
P299	-9.98	-5.07	III	67	MSS
P300	-6.53	-5.02	I	61	MSS
P301	-14.5	-11.37	I	81	MSS
P302	-12.61	-12.73	I	75	MSS
P303	-11.77	-4.61	II	65	MSS
P304	-10.72	-4.76	III	69	MSS
P305	-4.11	-4.45	III	57	MSS
P306	-9.42	-5.86	II	81	MSS
P307	-5.43	-4	III	78	MSS
P308	-9.36	-9.48	IV	35	NA
P310	-9.92	-9.34	I	77	NA
P311	-9.35	-9.07	II	58	NA
P314	-10.16	-4.95	I	75	NA
P309	-4.85	-1.95	IV	72	NA
P313	-8.56	-4.61	II	66	NA
P312	-10.01	-9.06	II	86	NA
P336	-7.77	-4.88	III	75	NA
P329	-8.72	-3.7	I	88	NA
P316	-6.32	-6.41	I	62	NA
P333	-10.47	-4.47	III	58	NA
P338	-11.3	-7.78	II	82	NA
P339	-13.26	-10.8	IV	63	NA
P341	-6.66	-2.74	IV	64	NA
P348	-5.62	-1.56	III	68	NA
P350	-10.02	-8.63	III	51	NA
P351	-9.06	-2.79	III	56	NA
P373	-10.21	-3.96	IV	74	NA
P360	-13.05	-9.42	IV	68	NA
P361	-10.99	-8.63	III	63	NA
P362	-7.22	-1.9	II	51	NA
P363	-7.56	-8.98	II	64	NA
P366	-11.54	-2.44	II	83	NA
P368	-9.45	-7.64	II	65	NA
P371	-10.11	-6.97	II	73	NA
P372	-10.65	-8.5	III	42	NA
P330	-8.19	-9.79	III	61	NA
P328	-8.15	-4.34	II	84	NA
P331	-4.17	-3.54	III	50	NA
P340	-7.53	-8.85	II	69	NA
P343	-10.13	-8.14	III	31	NA
P346	-6.48	-5.98	III	70	NA
P334	-8.98	-2.68	II	59	NA
P332	-4.73	-2.94	II	62	NA
P318	-6.26	-6.3	II	32	NA
P320	-11.5	-11	IV	65	NA
P319	-2.27	-1.96	III	55	NA
P317	-10.36	-9.17	II	62	NA
P315	-8.24	-6.12	III	81	NA
P321	-7.3	-3.49	II	78	NA
P322	-10.12	-6.51	I	81	NA
P374	-12.78	-10.77	III	84	NA
P375	-6.96	-6.01	II	67	NA
P377	-7.49	-6.6	II	89	NA
P376	-3.96	-3.34	III	81	NA
P335	-5.59	-2.55	III	76	NA
P337	-9.71	-8.12	II	68	NA
P369	-9.47	-8.86	I	77	NA
P378	-9.19	-6.28	II	78	NA
P323	-6.71	-5.5	III	67	NA
P324	-8.16	-6.99	II	73	NA
P326	-7.41	-6.15	II	63	NA
P325	-2.95	-9.83	III	61	NA
P327	-8.03	-5.36	III	80	NA
P357	-15.48	-12.99	II	77	NA
P353	-7.49	-3.09	III	76	NA
P349	-6.37	-2.83	II	66	NA
P352	-10.38	-4.23	II	53	NA
P345	-8.36	-7.89	I	44	NA
P342	-15.51	-8.05	II	80	NA
P347	-9.75	-10.05	III	79	NA
P356	-5.58	-4.1	III	70	NA
P358	-7.36	-2.71	II	69	NA
P359	-8.26	-10.33	III	68	NA
P354	-5.91	-5.3	III	50	NA
P355	-5.88	-3.33	III	65	NA
P344	-8.4	-7.2	II	62	NA
P365	-10.42	-9.71	II	62	NA
P364	-8.59	-5.04	II	80	NA
P370	-9.94	-5.33	III	69	NA
P367	-7.92	-6.83	II	69	NA
P386	-10.84	-10.23	III	58	NA
P387	-11.14	-10.14	III	71	NA
P392	-11.61	-11.44	III	62	NA
P394	-7.82	-6.43	III	80	NA
P449	-5.08	-6.13	II	54	NA
P451	-11.01	-7.95	I	69	NA
P384	-9.53	-6.33	II	46	NA
P431	-7.63	-12.8	II	90	NA
P379	-6.5	-8.18	III	67	NA
P436	-10.8	-8.98	I	92	NA
P437	-11	-11.41	IV	61	NA
P395	-12.98	-12.53	III	71	NA
P415	-4.72	-4.43	I	62	NA
P417	-10.38	-9.98	III	61	NA
P428	-12.17	-10.16	III	43	NA
P396	-6	-6.03	III	50	NA
P440	-7.17	-9.06	II	62	NA
P438	-11.36	-9.71	II	81	NA
P445	-10.59	-10.31	III	82	NA
P447	-4.97	-4.27	III	58	NA
P444	-10.98	-10.75	III	65	MSS
P435	-8.86	-6.69	III	62	NA
P425	-4.7	-3.66	II	72	NA
P413	-11.86	-8.81	III	73	NA
P416	-7.35	-6.92	II	74	NA
P423	-13.26	-9.84	III	79	NA
P432	-12.58	-8.15	III	64	NA
P433	-11.45	-10.43	III	71	NA
P434	-8.37	-4.28	II	75	NA
P454	-10.25	-4.37	II	33	NA
P455	-8.52	-5	III	82	NA
P453	-5.44	-4.7	II	71	NA
P458	-8.41	-6.28	I	75	NA
P459	-13.29	-12.48	II	61	NA
P460	-10.07	-6.3	I	80	NA
P461	-8.08	-6.03	III	65	NA
P464	-6.32	-10.66	III	78	MSS
P462	-6.57	-4.18	II	61	NA
P463	-11.17	-3.32	III	60	NA
P465	-10.73	-11.53	IV	75	NA
P466	-10.55	-12.72	III	86	NA
P470	-10.02	-10.39	III	45	NA
P468	-10.46	-7.85	III	64	NA
P471	-6.93	-7.35	I	82	NA
P469	-8.63	-4.93	III	66	NA
P472	-5.24	-7.61	II	61	NA
P475	-5.27	-9.5	II	77	NA
P476	-11.07	-9.67	III	63	NA
P467	-5.69	-4.59	III	84	NA
P474	-8.66	-4.88	III	66	NA
P473	-6.38	-6.27	II	76	NA
P477	-9.25	-3.54	II	69	NA
P478	-10.09	-4.69	II	81	NA
P411	-8.78	-6.22	I	68	NA
P414	-5.42	-6.36	III	73	NA
P419	-5.25	-6.08	III	85	NA
P420	-3.87	-7.52	III	76	NA
P421	-11.28	-6.77	III	57	NA
P418	-8.56	-12.03	III	52	NA
P422	-12.46	-12.73	III	79	NA
P424	-10.64	-10.25	III	65	NA
P426	-9.27	-6.99	II	68	NA
P430	-9.9	-8.67	II	74	NA
P429	-7.53	-4.27	III	69	NA
P427	-5.27	-4.95	III	87	NA
P439	-4.25	-6.92	III	55	NA
P441	-8.16	-3.37	III	72	NA
P443	-10.81	-12.2	III	81	NA
P446	-8.52	-6.77	III	63	NA
P407	-13.34	-13.26	II	70	NA
P406	-10.22	-7.61	III	44	NA
P401	-10.09	-7.4	III	70	NA
P408	-9.53	-9.77	III	63	NA
P409	-4.06	-4.04	III	78	NA
P402	-3.47	-4.93	III	69	NA
P403	-10.71	-10.08	III	66	NA
P410	-11.95	-10.6	III	67	NA
P442	-13.42	-13.83	III	80	NA
P448	-11.9	-10.12	II	64	NA
P450	-11.32	-9.75	I	68	NA
P452	-11.23	-10.57	III	72	NA
P456	-7.73	-5.98	II	54	NA
P457	-6.71	-1.99	II	62	NA
P398	-9.71	-9.03	II	61	NA
P399	-12.82	-11.7	III	62	NA
P397	-8.34	-5.39	III	64	NA
P405	-8.85	-6.82	II	75	NA
P412	-7.23	-4.47	III	66	NA
P380	-10.05	-10.95	III	62	NA
P381	-10.28	-9.95	III	57	NA
P382	-3.38	-2.66	I	46	NA
P383	-7.71	-7.37	III	58	NA
P388	-11.56	-10.84	II	87	NA
P385	-10.75	-8.55	III	81	NA
P393	-14.56	-12.69	II	77	NA
P404	-6.42	-12.51	IV	69	NA
P390	-9.18	-7.68	III	81	NA
P389	-5.98	-5.2	II	57	NA
P391	-12.3	-11.65	III	71	NA
P400	-7.21	-10.46	III	61	NA
P479	-10.88	-9.69	IV	61	NA
P480	-10.63	-13.08	III	41	NA
P481	-10.15	-8.78	III	53	NA
P482	-6.58	-8.04	III	81	NA
P483	-7.46	-10.96	III	68	NA
P484	-8.09	-7.59	III	45	NA
P485	-9.7	-10.99	II	59	NA
P486	-8.06	-6.56	II	59	NA
P487	-8.94	-7.28	III	58	NA
P488	-9.58	-8.24	II	82	NA
P489	-12.92	-14.52	II	62	NA
P491	-8.88	-9.64	II	64	NA
P493	-7.35	-3.07	II	56	NA
P490	-6.33	-5.44	II	61	NA
P492	-12.59	-16.06	IV	77	NA
P495	-6.37	-5.48	II	73	NA
P494	-6.55	-4.88	II	54	NA
P496	-11.15	-12.52	III	76	NA
P498	-8.65	-9.12	II	79	NA
P497	-5.8	-1.75	II	63	NA
P499	-3.09	-8.75	III	70	NA
P500	-5.53108	-5.36	IV	60	NA
P502	-9.69	-4.01	III	58	NA
P501	-10.48	-8.94	II	66	NA
P505	-3.6	-2.47	I	62	NA
P504	-8.24	-3.31	III	62	NA
P503	-4.09	-2.02	III	83	NA
P506	-10.77	-1.28	IV	54	NA
P507	-5.81	-2.55	II	62	NA
P509	-5.07	-1.82	I	66	NA
P512	-3.85	-3.36	III	75	NA
P508	-7.38	-3.48	III	70	NA
P510	-12.03	-9.04	II	61	NA
P513	-5.78	-6.2	II	82	NA
P514	-8.98	-5.96	III	64	NA
P511	-8.37	-6.58	II	86	NA
P515	-10.72	-9.93	I	77	NA
P516	-10.3	-8.39	III	85	NA
P517	-5.79	-5.10285	II	73	NA
P519	-8.13	-5.2	III	28	NA
P518	-8.8	-3.09	I	63	NA
P520	-4.32	-4.54	III	62	NA
P521	-11.36	-11.14	II	80	NA
P522	-10.81	-11.63	II	75	NA
P523	-7.03	-5.88	II	70	NA
P524	-6.92	-7.29	II	63	NA
P525	-9.33	-8.46	III	57	NA
P527	-9.84	-9.75	IV	70	NA
P526	-7.64	-4.52	III	67	NA
P528	-7.05	-10.65	III	84	NA
P529	-9.59	-10.23	III	59	NA
P530	-3.46	-8.43	II	64	NA
P531	-10.15	-11.24	I	54	NA
P532	-9.93	-10.22	II	73	NA
P535	-7.49	-7.33	II	55	NA
P534	-7.2	-5.69	II	76	NA
P533	-11.36	-10.35	IV	70	NA
P538	-6.38	-8.25	III	62	NA
P539	-7.13	-4.91	III	61	NA
P537	-9.43	-8.4	II	65	NA
P540	-6.02	-13.19	III	54	NA
P536	-9.2	-8.54	II	76	NA
P543	-8.76	-9.48	II	40	NA
P542	-6.04	-6.81	I	82	NA
P541	-12.61	-10.81	I	61	NA
P544	-7.47	-8.63	IV	75	NA
P545	-8.17	-2.9	I	69	NA
P547	-9.71	-10.11	III	73	NA
P546	-10.18	-11.72	IV	71	NA
P551	-7.05	-6.42	III	47	NA
P550	-9.54	-9.41	II	74	NA
P548	-6.96	-7.07	III	65	NA
P549	-6.38	-6.29	II	65	NA
P1	-6.14	-9.58569	I	70	NA
P2	-13.17	-11.2414	II	73	NA
P3	-9.6	-10.1307	III	84	NA
P4	-5.57	-8.6114	III	61	NA
P5	-13.85	-12.2201	II	77	NA
P6	-6.5	-7.7514	I	85	NA
P7	-8.05	-9.75605	II	76	NA
P8	-5.85	-6.23285	II	76	NA
P9	-11.81	-9.77042	III	66	NA
P10	-6.77	-4.55062	II	59	NA
P11	-7	-6.24487	I	53	NA
P12	-13.82	-11.7158	II	63	MSI-H
P13	-11.85	-4.09824	IV	66	MSS
P14	-6.23	-5.93	II	62	MSS
P15	-15.32	-12.0694	III	56	MSS
P16	-13.68	-7.73929	III	61	MSS
P17	-8.08	-6.88025	III	53	MSS
P18	-8.17	-10.4206	III	67	MSS
P19	-5.88	-5.18953	II	91	MSS
P20	-12.77	-10.0183	III	59	MSS
P21	-12.54	-11.9807	I	69	MSS
P22	-6.73	-3.53215	III	82	MSI-H
P23	-6.53	-8.26539	II	61	MSS
P24	-13.62	-12.1421	II	82	MSS
P25	-8.33	-5.74107	III	78	MSS
P26	-7.71	-6.79325	III	53	MSS
P27	-12.84	-11.0937	II	80	MSS
P28	-4.48	-4.0618	II	64	MSS
P29	-10.74	-9.26	II	55	MSS
P30	-4.08	-4.01493	III	66	MSS
P31	-10.87	-9.73938	III	70	MSS
P32	-12.61	-5.59741	III	76	MSS
P33	-9.28	-12.5223	III	72	MSS
P34	-8.52	-6.31616	III	69	MSS
P35	-6.01	-5.71497	II	60	MSI-H
P36	-8.56	-5.91546	II	84	MSS
P37	-13.22	-4.7	II	59	MSS
P38	-8.46	-9.43	II	61	MSS
P39	-9.81	-8.74	II	70	MSS
P40	-14.07	-11.75	III	77	MSS
P41	-7.17	-3.31	II	68	MSI-H
P42	-9.52	-9.04	II	82	MSS
P43	-10.93	-4.11	IV	70	MSS
P44	-4.27	-3.58	II	68	MSS
P45	-7.69	-6.23	III	78	MSS
P46	-4.44	-4.96	III	67	MSS
P47	-5.49	-9.33156	I	85	MSS
P48	-12.91	-11.8167	II	87	MSS
P49	-7.23	-10.7297	I	56	MSS
P50	-12.92	-12.0356	III	79	MSS
P51	-7.5	-3.43019	IV	61	MSS
P52	-10.47	-9.30544	II	65	MSS
P53	-11.67	-10.5385	II	77	MSS
P54	-4.99	-3.80272	III	60	MSS
P55	-8.75	-7.91308	II	63	MSS
P56	-13.2877	-11.0211	II	78	MSS
P57	-9.27035	-8.74457	II	56	MSS
P58	-14.5	-10.0308	IV	54	MSS
P59	-9.21464	-7.49433	III	47	MSS
P60	-5.66002	-3.63285	IV	63	MSS
P61	-7.26875	-7.96506	II	75	MSS
P62	-4.84095	-5.11674	I	69	MSS
P63	-12.3655	-11.586	I	82	MSS
P64	-5.3498	-6.05391	IV	55	MSS
P65	-12.8637	-12.2162	II	83	MSI-H
P66	-10.81	-8.30054	II	74	MSS
P67	-7.45039	-6.95225	III	80	MSS
P68	-12.3445	-11.7478	III	88	MSS
P69	-12.0677	-11.1876	III	72	MSS
P70	-8.74253	-8.39	IV	81	MSS
P71	-4.39148	-4.98745	III	74	MSS
P72	-2.28725	-5.23	II	59	MSS
P73	-4.14702	-4.21	III	44	MSS
P74	-11	-11.5236	III	61	MSS
P75	-4.32312	-3.43	II	59	MSS
P76	-8.41	-8.69934	III	57	MSS
P77	-6.64301	-8.23	III	66	MSS
P78	-8.55284	-4.76	II	58	MSS
P79	-9.11	-6.73	II	58	MSS
P80	-13.61	-11.47	I	60	MSS
P81	-11.11	-4.6	II	70	MSS
P82	-10.22	-8.45	IV	81	MSS
P83	-12.76	-10.28	IV	39	MSS
P84	-11.23	-7.86	III	83	MSS
P85	-13.05	-9.26	I	30	MSS
P86	-8.45	-5.64	II	23	MSS
P87	-13.84	-8.32	IV	73	MSS
P88	-8.16	-7.9	II	28	MSS
P89	-12.8	-4.76	III	61	MSS
P90	-14.25	-10.43	III	66	MSS
P91	-8.5	-4.54	III	25	MSI-H
P92	-5.9	-6.88	II	62	MSS
P93	-6.73	-6.71	III	61	MSS
P94	-5.99	-3.29	I	50	MSI-H
P95	-8.58	-3	II	80	MSS
P96	-6.91	-4.48	II	66	MSS
P97	-12.8	-10.46	III	77	MSS
P98	-8.78	-8.26	II	70	MSS
P99	-7.74	-6.11	IV	60	MSS
P100	-6.07	-4.9	III	51	MSS
P101	-4.59	-4.33	III	77	NA
P102	-12.86	-10.89	II	73	MSS
P103	-10.12	-3.43	III	64	MSI-H
P104	-10.27	-1.83	III	76	MSS
P105	-14.64	-8.88	III	63	NA
P106	-5.32	-5.77	III	62	MSS
P107	-7.25	-3.35	III	82	MSS
P108	-9.11	-8.14	II	71	MSS
P109	-9.06	-7.75	III	57	MSS
P110	-8.4	-12.97	I	60	MSS
P111	-9.9	-12.13	III	52	MSS
P112	-6.06	-9	II	46	MSS
P113	-14.24	-13.91	III	64	MSS
P114	-7.74	-6.21	II	65	MSS
P115	-6.66	-4.82	II	69	MSS
P116	-3.98	-5.27	II	85	MSI-H
P117	-7.4	-4.91	III	83	MSS
P118	-14.97	-13.42	III	34	NA
P119	-7.12	-7.36	III	49	MSS
P120	-11.32	-7.02	IV	67	MSS
P121	-9.64	-7.09	II	59	MSS
P122	-10.39	-4.96	IV	60	MSS
P123	-11.99	-9.42	III	78	MSS
P124	-11.44	-8.68	II	78	MSS
P125	-5.29	-5.2	III	64	MSI-H
P126	-12	-13.38	III	66	MSS
P127	-12.19	-10.96	I	76	MSS
P128	-10.85	-10.38	IV	66	MSS
P129	-7.64	-6.59	III	52	MSS
P130	-12.69	-11.01	II	69	MSS
P131	-11.98	-6.66	III	74	MSS
P132	-7.91	-8.41	II	91	MSS
P133	-10.67	-8.51	II	85	MSS
P134	-8.21	-10.38	I	72	MSS
P135	-13.17	-12.84	II	64	MSS
P136	-13.07	-9.53	III	62	MSS
P137	-5.78	-8.04	III	63	MSS
P138	-4.57	-9.25	IV	58	MSS
P139	-8.04	-3.41	III	56	MSS
P140	-10.56	-9.08	III	79	MSS
P141	-4.92	-5.34	III	71	MSS
P142	-8.16	-9.58	II	59	MSS
P143	-11.63	-4.26	II	69	MSI-H
P144	-9.03	-13.8	III	77	MSS
P145	-11.7	-9.00271	II	65	MSS
P146	-5.31	-3.85	III	51	MSS
P147	-7.45	-6.15	III	42	MSS
P148	-9.42	-8.81	II	61	MSS
P149	-10.9	-8.22	III	76	MSS
P150	-6.43	-5.07	II	74	MSS
P151	-8.29	-9.15	II	33	MSS
P152	-8.63	-13.06	III	87	NA
P153	-9.55	-10.3	I	68	NA
P154	-5.89	-10.11	IV	77	NA
P155	-6.03	-9.38	I	86	NA
P156	-7	-5.66	III	54	NA
P157	-4.43	-4.3	I	81	NA
P158	-10.03	-11.8	III	72	NA
P159	-5.15	-4.95	II	82	NA
P162	-6.97	-7.6	II	71	NA
P160	-8.62	-9.29	II	81	NA
P163	-6.65	-6.84	III	62	NA
P161	-7	-6.22	NA	NA	NA
NA, not available

## Sheet: Fig. 6
Fig. 6A-D					Fig. 6E-H, J & K
CRC					Source data are provided in Dataset S3
Case	ΔCt (faeces)	Age (years)	Stage
P590	-18.45	81	III
P589	-13.01	50	II		Fig. 4I
P617	-13.79	69	I		Overall percentage (%)
P561	-13.99	55	III		Lineage	Control	CRC
P586	-13.52	71	I		L1	7.95118	35.3074
P567	-28.4	72	I		L2	0	0.0122392
P616	-28.79	51	I		L4	40.9776	26.8118
P584	-15.03	87	II		L5	47.7413	32.9206
P585	-11.74	50	III		L6	0.000242538	0.0025177
P564	-24.41	70	II		L7	4.57554e-05	0.000411504
P563	-6.25	60	III		L8	0	1.60927
P618	-6.7	68	I		L9	3.32966	3.33577
P619	-27.94	53	I
P610	-19.18	47	III
P614	-6.92	80	III
P568	-13.73	52	III
P565	-5.94	65	IV
P587	-14.63	80	I
P611	-2.86	55	II
P566	-18.24	82	III
P615	-4.41	59	I
P569	-19.56	84	III
P613	-11.9887	60	NA
P612	-7.42	63	IV
P588	-24.11	50	II
P591	-20.33	61	IV
P592	-15.36	62	IV
P593	-19.66	76	II
P594	-28.19	71	I
P596	-23.49	66	IV
P595	-19.79	70	I
P597	-11.89	65	III
P598	-25.71	63	III
P599	-7.47	43	NA
P600	-21.83	58	NA
P601	-19.95	72	I
P603	-11.87	69	II
P602	-2.43	61	NA
P604	-22.32	60	III
P606	-19.74	72	I
P605	-11.81	66	I
P607	-11.69	61	NA
P608	-20.12	58	I
P609	-20.26	73	I
P571	-7.2	47	III
P572	-18.25	73	III
P574	-15.47	69	I
P573	-7.92	66	II
P575	-13.51	32	I
P576	-21.63	70	I
P579	-14.65	53	II
P578	-7.79	42	II
P577	-18.3	60	III
P581	-29.16	71	III
P583	-19.27	68	III
P582	-10.45	66	I
P580	-10.58	48	III
P150	-14.24	75	II
P224	-14.78	84	III
P225	-5.34	40	III
P237	-4.85	72	IV
P243	-25.36	85	III
P281	-15.21	63	III
P286	-18.43	52	II
P294	-27.64	63	III
P298	-12.5	53	II
P304	-22.28	69	III
P173	-15.65	91	II
P170	-4.73	64	II
P194	-12.82	48	II
P198	-10.19	57	II
P196	-11.98	71	III
P200	-11.23	66	II
P210	-10.97	65	I
P212	-13.39	69	IV
P152	-26.61	87	III
P620	-17.7	71	III
P153	-25.23	68	I
P154	-4.52	77	IV
P155	-14.64	86	I
P156	-13.88	54	III
P621	-30.04	44	I
P622	-15.25	51	III
P157	-21.71	81	I
P158	-29.19	72	III
P159	-18.63	82	II
P162	-23.76	71	II
P160	-23.59	81	II
P623	-18.5	85	III
P163	-22.39	62	III
P624	-29.04	80	III
P625	-5.20306	81	I
P562	-17.982	NA	NA
P570	-13.62	NA	NA
Control
Case	ΔCt (faeces)
H1	-26.19
H2	-29.35
H3	-22.79
H4	-20.69
H5	-21.22
H6	-7.51163
H7	-22.51
H8	-29.69
H9	-13.16
H10	-26.53
H11	-23.57
H12	-27.62
H13	-25.15
H14	-22.08
H15	-28.96
H16	-28.81
H17	-12.06
H18	-27.63
H19	-25.83
H20	-25.53
H21	-19.23
H22	-29.06
H23	-24.54
H24	-12.16
H25	-26.77
H26	-26.15
H27	-26.59
H28	-9.38
H29	-21.13
H30	-29.65
H31	-21.12
H32	-27.28
H33	-15.03
H34	-28.3
H35	-27.05
H36	-25.99
H37	-24.22
H38	-15.91
H39	-18.98
H40	-6.81
H41	-12.94
H42	-32.06
H43	-6.86
H44	-3.89
H45	-26.9
H46	-25.78
H47	-22.52
H48	-28.35
H49	-30.35
H50	-11.19
H51	-23.28
H52	-15.28
H53	-16.56
H54	-22.53
H55	-23.23
H56	-26.88
H57	-23.14
H58	-23.42
H59	-24.85
H60	-16.38
H61	-23.86
H62	-22.6
H63	-25.26
H64	-10.9
H65	-26.17
H66	-24.75
H67	-29.51
H68	-14.56
H69	-19.5
H70	-12.16
H71	-12.33
H72	-22.95
H73	-21.98
H74	-32.08
H75	-25.81
H76	-25.53
H77	-19.56
H78	-25.77
H79	-29.77
H80	-12.35
H81	-26.03
H82	-25.57
H83	-12.1
H84	-22.52
H85	-23.88
H86	-27.6
H87	-25.58
H88	-19.41
H89	-15.01
H90	-22.65
H91	-25.28
H92	-4.55
H93	-32.89
H94	-30.23
H95	-12.2

## Sheet: Fig. S4
Uncropped scan of the gel image in Fig S4A (left)									Uncropped scan of the gel images in Fig S4A (right).
